# Supplementary material for: Essential requirement for polypyrimidine tract binding proteins 1 and 3 in the maturation and maintenance of mature B cells in mice
Source: Eur J Immunol. 2021 Jul 26;51(9):2266–73. doi: 10.1002/eji.202149257 (PMC11146436; doi:10.1002/eji.202149257)
Supplement: Supplementary file 2 — Table S1 [file EJI-51-2266-s002.xlsx]

## Sheet: Sheet1
Genes bound by PTBP1	Genes bound by PTBP3	Genes bound by PTBP1 on introns or CDS	Genes bound by PTBP3 on introns or CDS	Genes bound by PTBP1 on 5UTR	Genes bound by PTBP3 on 5UTR	Genes bound by PTBP1 on 3UTR	Genes bound by PTBP3 on 3UTR
CAAA01118383.1	Csprs	CAAA01118383.1	Csprs	Abi2	AC149090.1	Lypla1	Vamp7
Csprs	Vamp7	Csprs	Vamp7	Sp140	Rpl7	Atp6v1h	Tcea1
Tmlhe	AC149090.1	Tmlhe	Xkr4	Bcl2	Mgat4a	Tram1	Atp6v1h
Xkr4	Xkr4	Xkr4	Lypla1	Elk4	Chst10	Tram2	Pcmtd1
Lypla1	Gm1992	Lypla1	Tcea1	Cyb5r1	Bivm	Lmbrd1	Vcpip1
Tcea1	Lypla1	Tcea1	Atp6v1h	Lhx9	Nabp1	Phf3	Sgk3
Atp6v1h	Tcea1	Atp6v1h	Rb1cc1	Dhx9	Gls	Zfp451	Cops5
4732440D04Rik	Atp6v1h	Rb1cc1	Alkal1	Angptl1	Hspe1	Imp4	Cspp1
Rb1cc1	Rb1cc1	Alkal1	Pcmtd1	Tmco1	Abi2	Fam168b	Ncoa2
Alkal1	Alkal1	Pcmtd1	Sntg1	Tmem200a	Eef1b2	Plekhb2	Tram1
Pcmtd1	Pcmtd1	Mybl1	Vcpip1	Rtn4ip1	Map2	Uggt1	Lactb2
Gm26901	Gm26901	Vcpip1	Sgk3	Zbtb7a	Stk11ip	Arid5a	Stau2
Mybl1	Sntg1	Sgk3	Cspp1	Apaf1	Sp110	Coa5	Ube2w
Vcpip1	Vcpip1	Cspp1	Slco5a1	Elk3	Sp140	Txndc9	Tram2
Sgk3	Sgk3	Prex2	Ncoa2	Btg1	Ptma	Rev1	Kcnq5
Snhg6	Snhg6	Slco5a1	Tram1	Naca	Hdlbp	Gls	Ogfrl1
Cspp1	Cops5	Ncoa2	Lactb2	Rpl41	Dtymk	Stk17b	Smap1
Arfgef1	Cspp1	Tram1	Terf1	Camk2b	Bcl2	Ankrd44	Sdhaf4
Prex2	Arfgef1	Lactb2	Rpl7	Xpo1	Dbi	Sf3b1	Lmbrd1
Slco5a1	Slco5a1	Eya1	Rdh10	Bcl11a	Elk4	Fam126b	Phf3
Ncoa2	Ncoa2	Terf1	Ube2w	Ebf1	Zc3h11a	Cflar	Ptp4a1
Tram1	Tram1	Rpl7	Eloc	Rack1	Gm38394	Casp8	Zfp451
Lactb2	Lactb2	Rdh10	Pkhd1	Zfp62	Cyb5r1	Nop58	Ccdc115
Eya1	Terf1	Stau2	Mcm3	Clk4	Adipor1	Fam117b	Imp4
Terf1	Rpl7	Ube2w	Tram2	Sept8	Ptprc	Wdr12	Fam168b
Rpl7	Rdh10	Eloc	Kcnq5	Fnip1	Lhx9	Creb1	Plekhb2
Rdh10	Gm7568	Pkhd1	Rims1	Trim17	Dennd1b	Fzd5	Hs6st1
Stau2	Stau2	Mcm3	Smap1	Alkbh5	Aspm	Pikfyve	Uggt1
Ube2w	Ube2w	Paqr8	Col19a1	Polr2a	Ivns1abp	Bard1	Neurl3
Eloc	Eloc	Tram2	Lmbrd1	Acap1	Lamc1	Arpc2	Lman2l
Pkhd1	Gm28153	Gsta3	Phf3	Ctdnep1	Acbd6	Aamp	Cnnm3
Mcm3	Pkhd1	Kcnq5	Khdrbs2	Pafah1b1	Tor1aip2	Pnkd	Cox5b
Paqr8	Mcm3	Smap1	Prim2	Nlk	Rasal2	Utp14b	Tmem131
Tram2	Tram2	Sdhaf4	Zfp451	Suz12	Cenpl	Ap1s3	Coa5
Gsta3	Kcnq5	Lmbrd1	Fam168b	Ints2	Disp1	Mrpl44	Mgat4a
Kcnq5	Rims1	Adgrb3	Plekhb2	Cacna1g	Cited2	Fam124b	Txndc9
Smap1	Gm29506	Phf3	Hs6st1	Ppp1r9b	Tmem200a	Agfg1	Eif5b
Sdhaf4	Ogfrl1	Khdrbs2	Uggt1	Cant1	Cd24a	Sp110	Rnf149
Fam135a	Smap1	Prim2	Arid5a	Slc38a10	Rtn4ip1	Sp100	Map4k4
Lmbrd1	Sdhaf4	Zfp451	Kansl3	Mthfd1	Vpreb3	A630001G21Rik	Tgfbrap1
Adgrb3	Col19a1	Fam168b	Lman2l	Synj2bp	Mob3a	Cab39	AI597479
Phf3	Lmbrd1	Plekhb2	Tmem131	Vsx2	Eef2	Itm2c	Tpp2
Khdrbs2	Phf3	Hs6st1	Inpp4a	Golga5	Rtcb	Ncl	Slc39a10
Prim2	Ptp4a1	Uggt1	Mgat4a	Eif5	Cdk17	Ptma	Nabp1
Zfp451	Khdrbs2	Arid5a	Eif5b	Cdca4	Metap2	Eif4e2	Stat1
Imp4	Prim2	Kansl3	Rev1	Gdi2	Btg1	Gigyf2	Gls
Fam168b	Zfp451	Lman2l	Aff3	Fam208b	Nap1l1	Inpp5d	Nab1
Plekhb2	Ccdc115	Cnnm3	Chst10	Zkscan3	Cct2	Hjurp	Inpp1
Hs6st1	Imp4	Tmem131	Map4k4	BC005537	Arhgap9	Asb1	Stk17b
Uggt1	Fam168b	Inpp4a	Tmem182	Zfp455	Shmt2	Ppp1r7	Ankrd44
Arid5a	Plekhb2	Unc50	Mrps9	Fcho2	Naca	Sept2	Sf3b1
Kansl3	Hs6st1	Mgat4a	Tgfbrap1	Srek1	Rbms2	St8sia4	Hspe1
Lman2l	Uggt1	2010300C02Rik	Nck2	Gpbp1	Cs	D1Ertd622e	Sgo2a
Cnnm3	Neurl3	Mitd1	Uxs1	Nnt	Rpl41	Pign	Bzw1
Tmem131	Arid5a	Eif5b	Tpp2	Hmgcs1	Rps26	Relch	Fam126b
Inpp4a	Kansl3	Rev1	Tex30	Ppp3cb	Camk2b	Tsn	Cflar
Coa5	Lman2l	Aff3	Ercc5	Rps24	Peli1	Dbi	Casp8
Unc50	Cnnm3	Rpl31	Gulp1	Phf11c	Xpo1	Actr3	Trak2
Mgat4a	Cox5b	Rnf149	Col5a2	Dpysl2	Bcl11a	Mgat5	Stradb
2010300C02Rik	Tmem131	Map4k4	Wdr75	Tdrd3	Mtif2	Ccnt2	Fam117b
Mitd1	Inpp4a	Il1r2	Slc39a10	Oxct1	Npm1	R3hdm1	Abi2
Txndc9	Coa5	Mrps9	Tmeff2	Kcns2	Rnf145	Ubxn4	Eef1b2
Eif5b	Mgat4a	Tgfbrap1	Stat4	Pabpc1	Ebf1	Mcm6	Klf7
Rev1	Txndc9	Nck2	Stat1	Azin1	Rack1	Mapkapk2	Creb1
Aff3	Eif5b	Uxs1	Gls	Mtbp	Olfr56	Rassf5	Plekhm3
Rpl31	Rev1	Tpp2	Nab1	Ptp4a3	Zfp62	Srgap2	Pikfyve
Rnf149	Aff3	Tex30	Nemp2	Adgrb1	Ube2b	Slc41a1	Rpe
Map4k4	Chst10	Bivm	Inpp1	Apobec3	Fnip1	Nucks1	Bard1
Il1r2	Rnf149	Ercc5	Hibch	Atf4	Trim17	Rbbp5	Atic
Mrps9	Map4k4	Gulp1	Pms1	Pced1b	Arf1	Mdm4	Arpc2
Tgfbrap1	Tmem182	Wdr75	Stk17b	Tmbim6	Srebf1	Ppp1r15b	Aamp
Nck2	Gm29260	Slc39a10	Hecw2	Dgcr8	Slc25a35	Zc3h11a	Pnkd
Uxs1	Mrps9	Stat4	Ankrd44	Nrros	Cntrob	Gm38394	Ctdsp1
Tpp2	Tgfbrap1	Stat1	Sf3b1	Parp9	Polr2a	Btg2	Usp37
Tex30	AI597479	Gls	Hspd1	Gsk3b	Acap1	Kdm5b	Cnot9
Gm29247	Nck2	Nab1	Hspe1	Cd80	Ctdnep1	Arl8a	Zfp142
Bivm	Uxs1	Nemp2	Mob4	Tmem50b	Pafah1b1	Ipo9	Ttll4
Ercc5	Tpp2	Inpp1	Plcl1	Itsn1	Prpf8	Kif21b	Retreg2
Gulp1	Tex30	Hibch	1700066M21Rik	Wtap	Nlk	Zfp281	Tuba4a
Wdr75	Bivm	1700019A02Rik	Sgo2a	Ube2i	Evi2	Ptprc	Dnpep
Slc39a10	Ercc5	Pms1	Aox4	Mettl26	Suz12	Dennd1b	Farsb
Stat4	Gulp1	Osgepl1	Bzw1	Capn15	Zfp207	Cdc73	Utp14b
Stat1	Col5a2	Stk17b	Clk1	H2-Aa	Srsf1	Edem3	Ap1s3
Gls	Wdr75	Ccdc150	Ppil3	Ddx39b	Nme2	Arpc5	Mrpl44
Nab1	Slc39a10	Gtf3c3	Nif3l1	Tubb5	Spop	Ncf2	Cul3
Nemp2	Tmeff2	Ankrd44	Orc2	Ppp1r18	Top2a	Smg7	Dock10
Inpp1	Nabp1	Sf3b1	Ndufb3	Ppp1r10	Kansl1	Lamc1	Mff
Hibch	Stat4	Hspd1	Cflar	Rftn1	Pecam1	Dhx9	Agfg1
1700019A02Rik	Stat1	Mob4	Casp8	Satb1	Ddx5	Tor1aip2	Sp110
Pms1	Gls	Plcl1	Trak2	Man2a1	Rpl38	Soat1	Sp140
Osgepl1	Nab1	1700066M21Rik	Tmem237	Ube2d2a	Jpt1	Abl2	Sp100
Stk17b	Nemp2	Sgo2a	Sumo1	Dpysl3	H3f3b	Ralgps2	A630001G21Rik
Ccdc150	Inpp1	Aox1	Nop58	Cdx1	Cant1	4930523C07Rik	Cab39
Gtf3c3	Hibch	Bzw1	Fam117b	Pold4	Cenpx	Rabgap1l	Itm2c
Pgap1	Pms1	Clk1	Wdr12	Cfl1	Sf3b6	Rc3h1	Ncl
Ankrd44	Stk17b	Orc2	Raph1	Stx5a	Odc1	Zbtb37	Ptma
Sf3b1	Hecw2	Fam126b	Ctla4	Eef1g	Rps7	Cenpl	Pde6d
Hspd1	Ankrd44	Cflar	Ino80d	Fth1	Rpl36al	Sell	Eif4e2
Mob4	Sf3b1	Casp8	Ndufs1	Fen1	Cdkl1	Sft2d2	Gigyf2
Plcl1	Hspd1	Trak2	Eef1b2	Ms4a1	Tmem229b	Rcsd1	Inpp5d
1700066M21Rik	Hspe1	Stradb	Adam23	Exoc6	Slc39a9	Pou2f1	Atg16l1
Sgo2a	Mob4	Als2	Klf7	Lcor	Vsx2	Uhmk1	Hjurp
Aox1	Plcl1	Sumo1	Creb1	Scd2	Gtf2a1	Atf6	Cops8
Bzw1	1700066M21Rik	Nop58	Plekhm3	Scd1	Sel1l	Fcgr2b	Lrrfip1
Clk1	Sgo2a	Fam117b	Idh1	Rbms1	Calm1	Ndufs2	Ube2f
Orc2	Aox4	Wdr12	Pikfyve	Psmd14	Dync1h1	Usf1	Ilkap
Fam126b	Bzw1	Carf	Map2	Wipf1	Cdca4	Slamf7	Hdac4
Cflar	Clk1	Raph1	Rpe	Zdhhc5	Gdi2	Cd48	Gpc1
Casp8	Ppil3	Ino80d	Kansl1l	Nat10	Wdr37	Slamf6	Ppp1r7
Trak2	Nif3l1	Ndufs1	Acadl	Caprin1	Larp4b	Copa	Hdlbp
Stradb	Orc2	Eef1b2	Erbb4	Bcl2l1	Heatr1	Pex19	Sept2
Als2	Fam126b	Fastkd2	Spag16	Pofut1	Hist1h2bc	Tagln2	Dtymk
Sumo1	Ndufb3	Klf7	Bard1	Cpne1	BC005537	Ifi209	Ing5
Nop58	Cflar	Creb1	Atic	Zmynd8	Foxf2	Mndal	D2hgdh
Fam117b	Casp8	Ccnyl1	Mreg	Rtf2	Nedd9	Ifi203	Fam174a
Wdr12	Trak2	Plekhm3	Pecr	Gnas	Jarid2	Exo1	St8sia4
Carf	Stradb	Pikfyve	Xrcc5	Ralyl	Syk	Cep170	D1Ertd622e
Abi2	Tmem237	Map2	Smarcal1	Mbnl1	Dbn1	Zbtb18	Pign
Raph1	Sumo1	Rpe	Arpc2	Tmem144	Erap1	Adss	Zcchc2
Ctla4	Nop58	Kansl1l	Ctdsp1	Mrpl24	Mef2c	Hnrnpu	Phlpp1
4930587A21Rik	Fam117b	Acadl	Usp37	Clk2	Cox7c	Coq8a	Bcl2
Pard3b	Wdr12	Lancl1	Cnot9	Chtop	Rps23	Itpkb	Vps4b
Ino80d	Abi2	Erbb4	Zfp142	Anp32e	Btf3	Parp1	Tsn
Ino80dos	Raph1	Ikzf2	Ttll4	Csde1	Fcho2	Acbd3	Ralb
Ndufs1	Ctla4	Spag16	Nhej1	Dclre1b	Srek1	Nvl	Epb41l5
Eef1b2	Pard3b	Bard1	Retreg2	Wnt2b	Gpbp1	Wdr26	Ptpn4
Fastkd2	Ino80d	Atic	Ankzf1	Ampd2	Hmgcs1	Lbr	Dbi
Klf7	Ino80dos	Mreg	Tuba4a	Bcar3	Anxa7	Dusp10	Actr3
Gm28981	Ndufs1	Pecr	Gmppa	Rabggtb	Ppp3cb	Angel2	Mgat5
Creb1	Eef1b2	Xrcc5	Tmem198	Zcchc7	Vdac2	Flvcr1	Ccnt2
Ccnyl1	Adam23	Smarcal1	Farsb	Pappa	Rps24	A130010J15Rik	Rab3gap1
Fzd5	Klf7	Rpl37a	Acsl3	Dhcr24	Slmap	Traf3ip3	R3hdm1
Plekhm3	Gm28981	Arpc2	Ap1s3	Rad54l	Arf4	Armt1	Ubxn4
Pikfyve	Creb1	Aamp	Wdfy1	Prdx1	Hnrnpc	Ulbp1	Mcm6
Map2	Plekhm3	Usp37	Serpine2	Ccdc163	Nedd8	Fuca2	Dars
Rpe	Idh1	Cnot9	Cul3	Mtf1	Phf11c	Cited2	Cxcr4
Kansl1l	Pikfyve	Zfp142	Dock10	Thrap3	Dpysl2	Heca	Yod1
Acadl	Map2	Rnf25	Nyap2	Arid1a	Egr3	Tnfaip3	Fcmr
Lancl1	Gm10558	Ttll4	Rhbdd1	Cd52	Tpt1	Bclaf1	Mapkapk2
Erbb4	Rpe	Nhej1	Col4a3	Rsrp1	Elf1	Stx7	Rassf5
Ikzf2	Kansl1l	Cnppd1	Mff	Id3	Tdrd3	Epb41l2	Srgap2
Spag16	Acadl	Zfand2b	Agfg1	Usp48	Sub1	Hint3	Slc41a1
Bard1	Erbb4	Atg9a	Pid1	Capzb	Mtdh	Hdac2	Nucks1
Atic	Spag16	Ankzf1	Trip12	Zfp933	Pabpc1	Marcks	Elk4
Mreg	Bard1	Gmppa	A530032D15Rik	Ube4b	Azin1	Cdc40	Rbbp5
D230017M19Rik	Atic	Epha4	C130026I21Rik	Pik3cd	St3gal1	Cd164	Mdm4
Pecr	Apol7d	Farsb	Sp110	Faap20	Ptp4a3	Cep57l1	Ppp1r15b
Xrcc5	Mreg	Acsl3	Sp140	Krit1	Adgrb1	Snx3	Zc3h11a
Smarcal1	D230017M19Rik	Ap1s3	Sp100	Ube3c	Ly6e	Nr2e1	Lax1
Rpl37a	Pecr	Wdfy1	A630001G21Rik	Atraid	Rpl8	Ostm1	Btg2
Arpc2	Xrcc5	Cul3	Cab39	Gtf3c2	Rac2	Cd24a	Tmem183a
Aamp	Smarcal1	Dock10	Itm2c	Rbpj	Mfng	Prdm1	Adipor1
Pnkd	Arpc2	Nyap2	Gpr55	Stim2	Pla2g6	Asf1a	Klhl12
Usp37	Aamp	Rhbdd1	Psmd1	Rhoh	Apobec3	Man1a	Rabif
Cnot9	Pnkd	Col4a3	Gm21972	Slain2	Atf4	Serinc1	Kdm5b
Zfp142	Ctdsp1	Mff	Ncl	Polr2b	Senp1	Dnajb12	Ube2t
Rnf25	Usp37	Agfg1	Pde6d	Ccni	Tuba1c	Chst3	Arl8a
Ttll4	Cnot9	Trip12	Cops7b	Bcl7a	Tmbim6	Psap	Timm17a
Nhej1	Zfp142	A530032D15Rik	Dis3l2	Pitpnm2	Eif4b	Vsir	Ipo9
Cnppd1	Ttll4	C130026I21Rik	Eif4e2	Baz1b	Pcbp2	Slc29a3	Csrp1
Zfand2b	Gm16582	Sp110	Gigyf2	Ywhag	Cbx5	Sgpl1	Kif21b
Atg9a	Nhej1	Sp140	Inpp5d	Card11	Zfp263	Eif4ebp2	Camsap2
Ankzf1	Retreg2	Sp100	Atg16l1	Actb	Iglc2	Lrrc20	Kif14
Gmppa	Ankzf1	A630001G21Rik	Dgkd	Rpl21	Yeats2	Slc25a16	Zfp281
Gm816	Tuba4a	Cab39	Usp40	Klhdc10	Eif4g1	Dna2	Ptprc
Epha4	Dnpep	Gpr55	Hjurp	Gimap3	Tra2b	Cdk1	Nek7
Farsb	Gmppa	Psmd1	Lrrfip1	Hnrnpa2b1	Eif4a2	Ipmk	Dennd1b
Acsl3	Tmem198	Armc9	Ube2f	Tigd2	St6gal1	Zwint	Zbtb41
Utp14b	Stk11ip	Ncl	Scly	Mob1a	Pak2	Gstt3	Aspm
Ap1s3	Gm816	Nmur1	Ilkap	Cnbp	Nrros	Mif	Cdc73
Wdfy1	Farsb	Pde6d	Twist2	Foxp1	Rpl35a	Vpreb3	Ivns1abp
Mrpl44	Acsl3	Cops7b	Hdac4	Rpl32	Gsk3b	Agpat3	Rnf2
Fam124b	Utp14b	Dis3l2	Cops9	Hnrnpf	Cggbp1	Cstb	Edem3
Cul3	Gm29536	Eif4e2	Pask	Wnk1	Tmem50b	Pdxk	Arpc5
Dock10	Ap1s3	Gigyf2	Ppp1r7	Grcc10	Itsn1	Ptbp1	Smg7
Nyap2	Wdfy1	Inpp5d	Hdlbp	Gapdh	Pigp	R3hdm4	Lamc1
Rhbdd1	Mrpl44	Atg16l1	Sept2	Ccnd2	Agpat4	Arid3a	Dhx9
Col4a3	Serpine2	Dgkd	Farp2	Caprin2	Igf2r	Cnn2	Glul
Mff	Cul3	Usp40	Thap4	Ppp6r1	Wtap	Midn	Cacna1e
Agfg1	Dock10	Hjurp	Atg4b	Rpl28	Rps2	Tcf3	Stx6
Trip12	Nyap2	Cops8	Dtymk	Selenow	Mettl26	Mknk2	Xpr1
A530032D15Rik	Rhbdd1	Lrrfip1	Ing5	Prkd2	Rpl10a	Mob3a	Tor1aip1
C130026I21Rik	Col4a3	Ube2f	D2hgdh	Ppp1r37	Stk38	Ap3d1	Tor1aip2
Gm7609	Mff	Scly	St8sia4	Lipe	Brd2	Dot1l	Soat1
Sp110	Agfg1	Ilkap	Ppip5k2	Rps16	Rnf5	Oaz1	Abl2
Sp140	Pid1	Hdac4	Pign	Cd22	Lsm2	Eef2	Tor3a
Sp100	Trip12	Kif1a	Relch	Scn1b	Csnk2b	Hmg20b	Fam20b
A630001G21Rik	A530032D15Rik	Pask	Zcchc2	2410002F23Rik	Ddx39b	Gm48551	Ralgps2
Cab39	Gm7609	Ppp1r7	Phlpp1	Cd37	Tubb5	D10Wsu102e	4930523C07Rik
Itm2c	C130026I21Rik	Hdlbp	Bcl2	Bax	Ppp1r18	Ckap4	Mrps14
Gpr55	Sp110	Sept2	Vps4b	Slco3a1	Ppp1r10	Uhrf1bp1l	Cacybp
Psmd1	Sp140	Farp2	Cntnap5a	Prc1	H2-T22	Vezt	Rabgap1l
Armc9	Sp100	Thap4	Tsn	Mesd	Hsp90ab1	Fgd6	Rc3h1
Gm16341	A630001G21Rik	Atg4b	Ptpn4	Ucp2	Slc29a1	Nr2c1	Zbtb37
Ncl	Cab39	Dtymk	Insig2	Arap1	Satb1	Btg1	Cenpl
C130036L24Rik	Itm2c	Ing5	Ddx18	Rnf121	Lbh	Ppp1r12a	Klhl20
Nmur1	Gpr55	D2hgdh	Dpp10	Rrm1	Zfp36l2	Nap1l1	Prdx6
Ptma	Psmd1	Fam174a	Actr3	Rps15a	Matr3	Rab21	Suco
Pde6d	Gm21972	St8sia4	Mgat5	Rbbp6	Slc35a4	Tmem19	Sell
Cops7b	Ncl	D1Ertd622e	Tmem163	Atxn2l	Dpysl3	Zfc3h1	Atp1b1
Dis3l2	C130036L24Rik	Ppip5k2	Ccnt2	Coro1a	Tmed7	Rab3ip	Sft2d2
Eif4e2	Ptma	Pam	Rab3gap1	Tmem219	Rps14	Cct2	Rcsd1
Gigyf2	Pde6d	Cntnap5b	Zranb3	Kctd13	Cd74	Frs2	Pou2f1
Inpp5d	Cops7b	Pign	R3hdm1	Tial1	Csnk1a1	Cpsf6	Tada1
Atg16l1	Dis3l2	Relch	Ubxn4	Rplp2	Gm16286	Mdm2	Pogk
Dgkd	Eif4e2	Zcchc2	Mcm6	Map2k7	Ppp6r3	Rap1b	Uck2
Usp40	Gigyf2	Phlpp1	Dars	Tfdp1	Pold4	Usp15	Tmco1
Hjurp	Inpp5d	Bcl2	Cxcr4	Trappc11	Grk2	Cdk4	Nuf2
Cops8	Atg16l1	Vps4b	Cd55	Fkbp8	Kdm2a	Agap2	Hsd17b7
Lrrfip1	Dgkd	Cdh19	Zp3r	Arrdc2	Cfl1	Nab2	Uhmk1
Ube2f	Usp40	Epb41l5	Pfkfb2	Prdx2	Syvn1	Ankrd52	Atf6
Scly	Hjurp	Ptpn4	Fcmr	Chd9	Fau	Rnf41	Fcgr2b
Ilkap	Cops8	Insig2	Il10	Nup93	Mark2	Smarcc2	Sdhc
Asb1	Lrrfip1	Ccdc93	Mapkapk2	Aars	Rtn3	Esyt1	Fcer1g
Hdac4	Ube2f	Ddx18	Eif2d	Taf1c	Ttc9c	Rab5b	Ndufs2
Kif1a	Scly	Actr3	Rassf5	Zfp266	Eef1g	Dnajc14	Usp21
Pask	Ilkap	Slc35f5	Srgap2	Fbxl12	Fth1	Drg1	Dedd
Ppp1r7	Twist2	Mgat5	Ctse	Eif3g	Ms4a1	Patz1	Pfdn2
Hdlbp	Hdac4	Tmem163	Slc41a1	Fli1	Exoc6	Nf2	Arhgap30
Sept2	Cops9	Ccnt2	Nucks1	Pou2af1	Lcor	Kremen1	Cd48
Farp2	Gpc1	Rab3gap1	Elk4	Csk	Scd2	Xbp1	Cd84
Thap4	Pask	Zranb3	Nuak2	Map2k5	Scd1	Ccdc117	Slamf6
Atg4b	Ppp1r7	R3hdm1	Tmcc2	Rps27l	Fam107b	Mrps24	Vangl2
Dtymk	Hdlbp	Ubxn4	Rbbp5	Phip	Nudt5	Nudcd3	Ncstn
Ing5	Sept2	Mcm6	Mdm4	Msl2	Yme1l1	Ogdh	Copa
D2hgdh	Farp2	Dars	Sox13	Ppm1m	Ptpa	Ikzf1	Pex19
Fam174a	Thap4	Cd55b	Snrpe	Dcaf1	Mvb12b	Plek	Dcaf8
St8sia4	Atg4b	Cd55	Zc3h11a	Cdc25a	Gsn	Ppp3r1	Tagln2
D1Ertd622e	Dtymk	Pfkfb2	Gm38394	Zfp445	Zeb2	Pno1	Ifi209
Ppip5k2	Ing5	Fcmr	Lax1	Usp9x	Arl5a	Actr2	Mndal
Pam	D2hgdh	Il10	Tmem183a	Araf	Wipf1	Sertad2	Ifi203
1810006J02Rik	Fam174a	Mapkapk2	Adipor1	Zfp182	Itga4	Xpo1	Cep170
Cntnap5b	St8sia4	Dyrk3	Klhl12	Fam122b	Zdhhc5	Rel	Akt3
AC124553.1	D1Ertd622e	Eif2d	Kdm5b	Pnck	Phf21a	Bcl11a	Zbtb18
Pign	Ppip5k2	Rassf5	Ppp1r12b	Rpl10	Ehf	Psme4	Desi2
Relch	Pign	Ikbke	Ptpn7	Cmc4	Caprin1	Cpeb4	Hnrnpu
Gm7160	Relch	Srgap2	Rnpep	Kif4	Eif3m	Fbxw11	Itpkb
Zcchc2	Zcchc2	Nucks1	Timm17a	Gpr174	Nop10	Npm1	Parp1
Phlpp1	Phlpp1	Elk4	Ipo9	Cenpi	Slc12a6	Pank3	Acbd3
Bcl2	Bcl2	Nuak2	Csrp1	Hnrnph2	Chp1	Hmmr	Sde2
Vps4b	Vps4b	Rbbp5	Kif21b	Armcx5	Pdia3	Ccng1	Nvl
Cdh19	9330185C12Rik	Mdm4	Kif14	Sh3kbp1	B2m	Rnf145	Wdr26
9330185C12Rik	Cntnap5a	Pik3c2b	Ptprc		Pcna	Ebf1	Lbr
Tsn	Tsn	Zc3h11a	Nek7		Ube2c	Clint1	Srp9
Clasp1	Clasp1	Lax1	Dennd1b		Zmynd8	Thg1l	Mia3
Epb41l5	Ralb	Btg2	Crb1		Gnas	Adam19	Dusp10
Ptpn4	Epb41l5	Tmem183a	Aspm		Rps21	Cyfip2	Marc2
Dbi	Ptpn4	Klhl12	Gm4788		Skil	Trim41	Eprs
Insig2	Dbi	Rabif	Cdc73		Exosc9	Flt4	Gpatch2
Ccdc93	Insig2	Kdm5b	Uchl5		Spg20	Mapk9	Flvcr1
Ddx18	Ddx18	Ppp1r12b	Pla2g4a		Serp1	Sqstm1	Tmem206
Actr3	Dpp10	Ube2t	Tpr		Gpr171	Canx	Dtl
Slc35f5	Actr3	Ptpn7	Ivns1abp		Mbnl1	Hnrnph1	Ints7
Mgat5	Mgat5	Arl8a	Swt1		Fcrl1	Hnrnpab	Lpgat1
Tmem163	Tmem163	Rnpep	Trmt1l		Fcrl5	Sec24a	Traf5
Ccnt2	Ccnt2	Ipo9	Rnf2		Mrpl24	Jade2	A130010J15Rik
Rab3gap1	Rab3gap1	Kif21b	Fam129a		Krtcap2	Ppp2ca	Traf3ip3
Zranb3	Zranb3	Camsap2	Edem3		Shc1	Skp1a	Cr2
R3hdm1	R3hdm1	Kif14	Tsen15		Ubap2l	Vdac1	Mthfd1l
Ubxn4	Ubxn4	Ptprc	Rgl1		Chtop	Aff4	Akap12
Mcm6	Mcm6	Nek7	Arpc5		Anp32e	Kif3a	Armt1
Dars	Dars	Dennd1b	Ncf2		Txnip	Cdc42se2	Fbxo5
Cd55b	Cxcr4	Crb1	Smg7		Acp6	G3bp1	Ulbp1
Cd55	Cd55	Zbtb41	Lamc1		Atp1a1	Mfap3	Ppil4
Gm16083	Zp3r	Aspm	Dhx9		Csde1	Cnot8	Zc3h12d
Pfkfb2	Pfkfb2	Cdc73	Rgsl1		Syt6	Rnf187	Stx11
Gm15848	Yod1	Uchl5	Cacna1e		Dclre1b	Trim11	Pex3
Fcmr	Fcmr	Pla2g4a	Stx6		Phtf1	Arf1	Cited2
Il10	Il10	Tpr	Xpr1		Ampd2	Nlrp3	Heca
Mapkapk2	Mapkapk2	Ivns1abp	Acbd6		Gbp2	Rai1	Tnfaip3
Dyrk3	Eif2d	Trmt1l	Qsox1		Rabggtb	Alkbh5	Ifngr1
Eif2d	Rassf5	Rnf2	Cep350		Rps20	Usp22	Map3k5
Rassf5	Srgap2	Fam129a	Tor1aip1		Dnaja1	Grap	Map7
Ikbke	Ctse	Edem3	Tor1aip2		Reck	Vamp2	Bclaf1
Srgap2	Slc41a1	Tsen15	Soat1		Zcchc7	Trp53	Tbpl1
Slc41a1	Nucks1	Rgl1	Abl2		Erp44	Eif4a1	Stx7
Nucks1	Elk4	Arpc5	Tor3a		Ptbp3	Polr2a	Med23
Elk4	Nuak2	Ncf2	Ralgps2		Cdc26	Zbtb4	Epb41l2
Nuak2	F730311O21Rik	Smg7	Cop1		Pappa	Tmem256	Rnf146
F730311O21Rik	Tmcc2	Lamc1	4930523C07Rik		Dhcr24	Eif5a	Cenpw
Rbbp5	Rbbp5	Dhx9	Rabgap1l		Btf3l4	Gabarap	Hint3
Mdm4	Mdm4	Npl	Rc3h1		Efcab14	Pfn1	Zup1
Pik3c2b	Pik3c2b	Cacna1e	Serpinc1		Uqcrh	Camta2	Hdac2
Ppp1r15b	Ppp1r15b	Stx6	Cenpl		Rad54l	Derl2	Marcks
Zc3h11a	Sox13	Xpr1	Prdx6		Gpbp1l1	Ube2g1	Tube1
Gm38394	Snrpe	Acbd6	Suco		Akr1a1	Atp2a3	Traf3ip2
Lax1	Zc3h11a	Qsox1	Pigc		Prdx1	Ncbp3	Rev3l
Btg2	Gm38394	Cep350	Dnm3		Ccdc163	Pafah1b1	Mfsd4b4
Tmem183a	Lax1	Tor1aip1	Vamp4		Thrap3	Mettl16	Cdk19
Cyb5r1	Btg2	Tor1aip2	Prrc2c		Azin2	Pitpna	Cdc40
Klhl12	Tmem183a	Tdrd5	Scyl3		Khdrbs1	Myo1c	Zbtb24
Rabif	Cyb5r1	Soat1	BC055324		Laptm5	Ywhae	Cd164
Kdm5b	Adipor1	Abl2	Sell		Slc9a1	Cpd	Cep57l1
Ppp1r12b	Klhl12	Tor3a	F5		Cd52	Ssh2	Foxo3
Ube2t	Rabif	Ralgps2	Sft2d2		Zfp593	Taok1	Snx3
Ptpn7	Kdm5b	Rasal2	Tiprl		Id3	Nufip2	Nr2e1
Arl8a	Ppp1r12b	Cop1	Dcaf6		Usp48	Poldip2	Ostm1
Rnpep	Ube2t	4930523C07Rik	Rcsd1		Eif4g3	Lyrm9	Sec63
Ipo9	Ptpn7	Mrps14	Cd247		Kif17	Lgals9	Cd24a
Kif21b	Arl8a	Rabgap1l	Pou2f1		Capzb	Wsb1	Atg5
Camsap2	Rnpep	Rc3h1	Uck2		Rcc2	Nf1	Prdm1
Kif14	Timm17a	Cenpl	Tmco1		Pgd	Suz12	Prep
Zfp281	Ipo9	Klhl20	Lmx1a		Pik3cd	Zfp207	Hace1
Gm4258	Csrp1	Suco	Pbx1		Krit1	Psmd11	Gopc
Ptprc	Kif21b	Dnm3	Nuf2		Cyp51	Ccl2	Man1a
Nek7	Camsap2	Vamp4	Uap1		Cd36	Ap2b1	Serinc1
Lhx9	Kif14	Prrc2c	Uhmk1		Rsbn1l	Ccl9	Lims1
Dennd1b	Zfp281	Scyl3	Nos1ap		Chpf2	Ccl3	P4ha1
Crb1	Gm4258	BC055324	Atf6		Ube3c	Ccl4	Ddit4
Zbtb41	Ptprc	Sell	Dusp12		Agbl5	Ggnbp2	Anapc16
Aspm	Nek7	Sft2d2	Fcrla		Gtf3c2	Ints2	Ascc1
Cdc73	Lhx9	Tiprl	Fcgr2b		Ppp1cb	Med13	Chst3
Uchl5	Dennd1b	Dcaf6	Sdhc		Fam53a	Vmp1	Psap
Pla2g4a	Crb1	Mpc2	Ndufs2		Tacc3	Cltc	Vsir
Odr4	Zbtb41	Adcy10	Ppox		Smim20	Ypel2	Slc29a3
Tpr	Aspm	Rcsd1	Dedd		Rbpj	Prr11	Pcbd1
Ivns1abp	Gm4788	Pou2f1	Nectin4		Stim2	Dynll2	Sgpl1
Trmt1l	Kcnt2	Uck2	Arhgap30		Rhoh	Srsf1	Eif4ebp2
Rnf2	Cdc73	Lmx1a	Usf1		Ccni	Msi2	Ppa1
Fam129a	Uchl5	Pbx1	Ly9		Hnrnpd	Trim25	Sar1a
Edem3	Pla2g4a	Nuf2	Slamf7		Rpl5	Cox11	Srgn
Tsen15	Tpr	Uap1	Cd48		Fam69a	Spag9	Kif1bp
Rgl1	Ivns1abp	Uhmk1	Cd84		Dr1	Luc7l3	Ddx21
Arpc5	Swt1	Nos1ap	Slamf6		Bcl7a	Kat7	Ccar1
Ncf2	Trmt1l	Atf6	Ncstn		Rilpl2	Ube2z	Slc25a16
Smg7	Rnf2	Dusp12	Copa		Ywhag	Lasp1	Rufy2
Lamc1	Fam129a	Fcrla	Pex19		Nyap1	Arl5c	Dnajc12
E330020D12Rik	Edem3	Fcgr2b	Dcaf8		Mcm7	Stac2	Reep3
Dhx9	Tsen15	Fcgr4	Tagln2		Card11	Cdk12	Arid5b
Npl	Rgl1	Fcgr3	Vsig8		Actb	Psmd3	Cdk1
Cacna1e	Arpc5	Ppox	Aim2		Kdelr2	Msl1	Tfam
Stx6	Ncf2	Usp21	Ifi214		Polr1d	Casc3	Ube2d1
Xpr1	Smg7	Dedd	Ifi209		Ubl3	Wipf2	Ipmk
Acbd6	Lamc1	Arhgap30	Mndal		Hmgb1	Cdc6	Zwint
Qsox1	E330020D12Rik	Usf1	Ifi203		Ndufa4	Eif1	Snrpd3
Gm37571	Dhx9	Cd244a	Fh1		Snd1	Acly	Mif
Cep350	Rgsl1	Ly9	Kmo		Gimap6	Nkiras2	Derl3
Tor1aip1	Glul	Slamf7	Exo1		Gimap3	Rab5c	Vpreb3
Tor1aip2	A830008E24Rik	Cd48	Cep170		Tra2a	Stat3	Zfp280b
Tdrd5	Cacna1e	Cd84	Sdccag8		Hnrnpa2b1	Atp6v0a1	Pcnt
Soat1	Stx6	Slamf6	Akt3		Ppm1k	Mlx	Slc19a1
Abl2	Xpr1	Ncstn	Zbtb18		Serbp1	Psme3	Sumo3
Tor3a	Acbd6	Copa	Adss		Tprkb	Lsm12	Ube2g2
Ralgps2	Qsox1	Dcaf8	Catspere2		Iqsec1	Atxn7l3	Pfkl
Angptl1	Cep350	Vsig8	Desi2		Nr2c2	Ubtf	Pwp2
Rasal2	Tor1aip1	Aim2	Hnrnpu		Foxp1	Kif18b	Trappc10
Cop1	Tor1aip2	Ifi214	Efcab2		Setd5	Plekhm1	Agpat3
4930523C07Rik	Soat1	Ifi209	Kif26b		Vgll4	Kansl1	Rrp1
Mrps14	Abl2	Ifi208	Smyd3		Rpl32	Dcaf7	Cstb
Rabgap1l	Tor3a	Mndal	Tfb2m		Hnrnpf	Map3k3	Pdxk
Rc3h1	Fam20b	Ifi203	Cnst		Wnk1	Ccdc47	Mier2
Zbtb37	Ralgps2	Fmn2	Ahctf1		M6pr	Cd79b	Cdc34
Gas5	Rasal2	Rgs7	Psen2		Ptpn6	Kpna2	Ptbp1
Cenpl	Cop1	Kmo	Itpkb		Grcc10	Nol11	R3hdm4
Klhl20	4930523C07Rik	Opn3	Parp1		Gapdh	Prkca	Arid3a
Suco	Mrps14	Cep170	Lin9		Ccnd2	Gna13	Cnn2
Dnm3	Cacybp	Sdccag8	Acbd3		Rhno1	Prkar1a	Arhgap45
Vamp4	Rabgap1l	Akt3	H3f3a		Clec2d	Cog1	Midn
Prrc2c	Rc3h1	Adss	Ephx1		Dusp16	Slc9a3r1	Cirbp
Scyl3	Serpinc1	Desi2	Nvl		Casc1	Jpt1	Dazap1
BC055324	Zbtb37	Hnrnpu	Cnih4		Rps9	Gga3	Tcf3
Sell	Gas5	Efcab2	Wdr26		Kmt5c	Grb2	Rexo1
Gm37853	Cenpl	Smyd3	Lbr		Rpl28	H3f3b	Klf16
Sft2d2	Klhl20	Sccpdh	Degs1		Rps5	Srsf2	Gm49322
Tiprl	Prdx6	Ahctf1	Fbxo28		Selenow	Syngr2	Mknk2
Dcaf6	Suco	Psen2	Capn2		Slc1a5	Birc5	Mob3a
Mpc2	Pigc	Itpkb	Susd4		Prkd2	Pgs1	Ap3d1
Adcy10	Dnm3	Parp1	Brox		Gemin7	Nploc4	Dot1l
Rcsd1	Vamp4	Acbd3	Aida		Rps19	P4hb	Sf3a2
Pou2f1	Prrc2c	Sde2	Mia3		Tgfb1	Arhgdia	Oaz1
Gm26665	Scyl3	Tmem63a	Dusp10		BC024978	Alyref	Lmnb2
Uck2	BC055324	Nvl	Iars2		Rps16	Mafg	Zbtb7a
Tmco1	Sell	Cnih4	Eprs		Zbtb32	Wdr45b	Pias4
Lmx1a	F5	Wdr26	Rrp15		Cox6b1	Rab10	Eef2
Pbx1	Atp1b1	Lbr	Gpatch2		Cd22	Cenpo	Pip5k1c
Nuf2	Gm37853	Enah	Ush2a		Scn1b	Ptrhd1	Fzr1
Uap1	Sft2d2	Srp9	Kctd3		Gpi1	Ncoa1	Gna11
Uhmk1	Tiprl	Fbxo28	Cenpf		2410002F23Rik	Sf3b6	Aes
Nos1ap	Dcaf6	Trp53bp2	Smyd2		Rps11	Pum2	Hcfc2
Atf6	Rcsd1	Capn2	Rps6kc1		Cd37	Fam49a	Nfyb
Dusp12	Cd247	Capn8	Angel2		Ftl1	Trib2	Txnrd1
Fcrla	Pou2f1	Susd4	Flvcr1		Kdelr1	Pdia6	Chst11
Fcgr2b	Tada1	Disp1	Nsl1		Ldha	Cpsf3	D10Wsu102e
Fcgr4	Pogk	Brox	Atf3		Nipa2	Ywhaq	Washc4
Fcgr3	Uck2	Aida	Tmem206		Ube3a	Cog5	Ckap4
Ndufs2	Tmco1	Mia3	Ppp2r5a		Prc1	Pik3cg	Tmem263
Ppox	Lmx1a	Dusp10	Dtl		Man2a2	Sypl	Pwp1
Usp21	Pbx1	Iars2	Ints7		Prcp	Twistnb	Hsp90b1
Dedd	Nuf2	Eprs	Lpgat1		Rps3	Pnpla8	Nt5dc3
Arhgap30	Hsd17b7	Tgfb2	Rcor3		Ucp2	G2e3	Nup37
Usf1	Uap1	Rrp15	Diexf		Fchsd2	Sptssa	Washc3
Cd244a	Uhmk1	Gpatch2	Traf3ip3		Stim1	Brms1l	Gas2l3
Ly9	Nos1ap	Esrrg	Lamb3		Syt9	Prps1l3	Actr6
Slamf7	Atf6	Ush2a	Cr1l		Eif3f	Pnn	Uhrf1bp1l
Cd48	Dusp12	Kctd3	Cr2		Ipo7	Arf6	Apaf1
Cd84	Fcrla	Cenpf	Ppp1r14c		Eif4g2	Nin	Ikbip
Slamf6	Fcgr2b	Smyd2	Mthfd1l		Pde3b	Ppm1a	Slc25a3
Ncstn	Sdhc	Rps6kc1	Akap12		Rbbp6	Wdr89	Tmpo
Copa	Fcer1g	Angel2	Rmnd1		Il21r	Zbtb1	Nedd1
Pex19	Ndufs2	Flvcr1	Armt1		Atxn2l	Max	Cdk17
Dcaf8	Ppox	Nsl1	Syne1		Eif3c	Mpp5	Elk3
Tagln2	Usp21	Atf3	Mtrf1l		Coro1a	Tmem229b	Metap2
4933439K11Rik	Dedd	Ppp2r5a	Ulbp1		Aldoa	Zfp36l1	Fgd6
Vsig8	Pfdn2	Dtl	Pcmt1		Tmem265	Dcaf5	Nr2c1
Crp	Nectin4	Ints7	Nup43		Fus	Slc39a9	Tmcc3
Aim2	Arhgap30	Lpgat1	Lats1		Armc5	Susd6	Plxnc1
Ifi214	Usf1	Nek2	Katna1		Tial1	Cox16	Ube2n
Ifi213	Ly9	Rcor3	Ppil4		Rplp2	Med6	Nudt4
Ifi209	Slamf7	Hhat	Zc3h12d		Trappc5	Pcnx	Eea1
Ifi208	Cd48	Diexf	Tab2		Map2k7	Psen1	Btg1
Mndal	Cd84	Traf3ip3	Ust		Tti2	Elmsan1	Atp2b1
Ifi203	Slamf6	Lamb3	Stxbp5		Clcn3	Arel1	Dusp6
Fmn2	Vangl2	Cd46	Shprh		Gmip	Eif2b2	Ccdc59
Rgs7	Ncstn	Cr1l	Utrn		Uba52	Tmed10	Ppp1r12a
Kmo	Copa	Cr2	Stx11		Ano8	Erg28	E2f7
Opn3	Pex19	Ppp1r14c	Phactr2		Prdx2	Ttll5	Osbpl8
Exo1	Dcaf8	Mthfd1l	Pex3		Got2	Pomt2	Nap1l1
Cep170	Tagln2	Akap12	Aig1		Fbxl8	Tmed8	Krr1
Sdccag8	Vsig8	Zbtb2	Hivep2		Zfhx3	Alkbh1	Glipr1
Akt3	Crp	Rmnd1	Vta1		Plcg2	Sel1l	Tbc1d15
Zbtb18	Aim2	Armt1	Heca		Gse1	Gpr65	Rab21
Adss	Ifi214	Esr1	Reps1		Irf8	Foxn3	Tmem19
Desi2	Ifi209	Fbxo5	Arfgef3		Rpl13	Calm1	Zfc3h1
Hnrnpu	Mndal	Ipcef1	Tnfaip3		Sipa1l2	Ccdc88c	Cnot2
Efcab2	Ifi203	Ulbp1	Ifngr1		Fbxl12	Atxn3	Cct2
Smyd3	Fh1	Pcmt1	Pex7		Eif3g	Lgmn	Frs2
Sccpdh	Kmo	Lats1	Map3k5		Ilf3	Otub2	Yeats4
Ahctf1	Exo1	Katna1	Bclaf1		Dpy19l1	Atg2b	Cpsf6
Coq8a	Cep170	Ppil4	Myb		Herpud2	Papola	Mdm2
Psen2	Sdccag8	Zc3h12d	Hbs1l		Hspa8	Vrk1	Rap1b
Itpkb	Akt3	Tab2	1700020N01Rik		Rps25	Yy1	Dyrk2
Parp1	Zbtb18	Ust	Raet1e		Ddx6	Traf3	Helb
Acbd3	Adss	Sash1	Tbpl1		Pou2af1	Klc1	Irak3
Sde2	Catspere2	Shprh	Eya4		Wdr61	Inf2	Gns
Tmem63a	Desi2	Fbxo30	Rps12		Psma4	Cep170b	Tbk1
Nvl	B230369F24Rik	Utrn	Stx7		Csk	Cdca4	Usp15
Cnih4	Hnrnpu	Stx11	Enpp1		Pkm	Tedc1	Slc16a7
Wdr26	Efcab2	Phactr2	Med23		Rplp1	Rapgef5	Ctdsp2
Lbr	Kif26b	Fuca2	Akap7		Map2k5	Gdi2	Mettl1
Enah	Smyd3	Aig1	Epb41l2		Rpl4	Wdr37	Cdk4
Srp9	Tfb2m	Hivep2	L3mbtl3		Dis3l	Gtpbp4	Tspan31
Fbxo28	Cnst	Vta1	Ptprk		Pclaf	Ero1lb	Agap2
Trp53bp2	Ahctf1	Heca	Gm49353		Rps27l	Lyst	Os9
Capn2	Psen2	Reps1	Trmt11		Gtf2a2	Psma2	B4galnt1
Capn8	Itpkb	Ifngr1	Hint3		Mapk6	Cdk13	Dtx3
Susd4	Parp1	Pex7	Ncoa7		Eef1a1	Elmo1	Pip4k2c
Disp1	Lin9	Map3k5	Zup1		Phip	Zkscan3	Mbd6
Brox	Acbd3	Map7	Rwdd1		Ibtk	Zkscan8	R3hdm2
Aida	H3f3a	Bclaf1	Trappc3l		Spsb4	Cmah	Shmt2
Mia3	Sde2	Mtfr2	Dse		Msl2	Ripor2	Stat6
Dusp10	Ephx1	Myb	Nt5dc1		Rhoa	BC005537	Nab2
Iars2	Nvl	Hbs1l	Frk		Cdc25a	Dusp22	Nemp1
Eprs	Cnih4	E030030I06Rik	Hdac2		Rpsa	Prpf4b	Ptges3
Tgfb2	Wdr26	Raet1e	Marcks		Limd1	Ly86	Atp5b
Rrp15	Lbr	Tbpl1	Fyn		Rbm3	Rreb1	Rbms2
Gpatch2	Srp9	Rps12	Traf3ip2		Usp9x	Ssr1	Cs
Esrrg	Degs1	Stx7	Rev3l		Araf	Riok1	Ankrd52
Ush2a	Fbxo28	Enpp1	Slc16a10		Rpl39	Txndc5	Rnf41
Kctd3	Capn2	Med23	Rpf2		Xiap	Atxn1	Smarcc2
Cenpf	Susd4	Akap7	Cdk19		Zfp280c	Fam8a1	Esyt1
Smyd2	Disp1	Epb41l2	Cdc40		Fam122b	Zfp169	Pa2g4
Rps6kc1	Brox	L3mbtl3	Fig4		Mtm1	Phf2	Rps26
Angel2	Aida	Arhgap18	Cd164		Pnck	Iars	Suox
Flvcr1	Mia3	Gm49353	Cep57l1		Emd	Spin1	Rab5b
Nsl1	Dusp10	Echdc1	Sesn1		Rpl10	Sema4d	Cdk2
Atf3	Marc2	Rnf146	Foxo3		Cmc4	Auh	Pym1
Ppp2r5a	Iars2	Cenpw	Afg1l		Msn	Lman2	Dnajc14
Gm32200	Eprs	Trmt11	Snx3		Rps4x	Grk6	Eif4enif1
Dtl	Rrp15	Hint3	Ostm1		Cox7b	Pdlim7	Drg1
Ints7	Gpatch2	Ncoa7	Sec63		Gpr174	B230219D22Rik	Patz1
Lpgat1	Ush2a	Hddc2	Scml4		Sh3bgrl	Hnrnpk	Limk2
Nek2	Kctd3	Nkain2	Pdss2		Hnrnph2	Ptch1	Mtmr3
Rcor3	Cenpf	Zup1	Cd24a		Armcx5	Zfp367	Nf2
Hhat	Smyd2	Dse	Qrsl1		Acsl4	Mfsd14b	Ap1b1
Diexf	Rps6kc1	Nt5dc1	Rtn4ip1		Sh3kbp1	Zfp953	Ewsr1
A130010J15Rik	Angel2	Hdac2	Atg5		Ap1s2	Zfp58	Znrf3
Traf3ip3	Flvcr1	Fyn	Prdm1		Tmsb4x	Zfp738	Xbp1
Lamb3	Nsl1	Traf3ip2	Prep			Ice1	Ccdc117
A330023F24Rik	Atf3	Rev3l	Popdc3			Pdcd6	Dbnl
Cd46	Tmem206	Slc16a10	Hace1			Sdha	Polm
Cr1l	Ppp2r5a	Rpf2	Gopc			Fam172a	Nudcd3
Cr2	Dtl	Cdk19	Nus1			Mef2c	Ddx56
Ppp1r14c	Ints7	Cdc40	Mcm9			Dhfr	Ogdh
Mthfd1l	Lpgat1	Fig4	Asf1a			Zfyve16	Zmiz2
Akap12	Traf5	Mical1	Fam184a			Ap3b1	H2afv
Zbtb2	Rcor3	Smpd2	Man1a			Hmgcr	Myo1g
Rmnd1	Diexf	Cd164	Serinc1			Gfm2	Ccm2
Armt1	A130010J15Rik	Cep57l1	Pkib			Utp15	Hus1
Esr1	Traf3ip3	Sesn1	Gcc2			Tnpo1	Ikzf1
Fbxo5	Lamb3	Foxo3	Lims1			Bdp1	Fignl1
Ipcef1	A330023F24Rik	Afg1l	P4ha1			Ccnb1	Plek
Ulbp1	Cr1l	Snx3	Mcu			Pik3r1	Ppp3r1
Pcmt1	Cr2	Ostm1	Micu1			Cd180	Pno1
Lats1	Ppp1r14c	Sec63	Dnajb12			Map3k1	C1d
Katna1	Mthfd1l	Pdss2	Ddit4			Slc38a9	Actr2
Ppil4	Akap12	Cd24a	Anapc16			Ndufs4	Rab1a
Zc3h12d	Rmnd1	Qrsl1	Ascc1			Pxk	Sertad2
Tab2	Armt1	Rtn4ip1	Chst3			3830406C13Rik	Aftph
Ust	Syne1	Atg5	Psap			Slc4a7	Ugp2
Sash1	Fbxo5	Prdm1	Slc29a3			Top2b	B3gnt2
Shprh	Mtrf1l	Prep	Sgpl1			Rpl15	Xpo1
Fbxo30	Ulbp1	Hace1	Eif4ebp2			Dnajc9	Rel
Utrn	Pcmt1	Lilrb4a	Ppa1			Ppp3cb	Bcl11a
B230208H11Rik	Nup43	Ros1	Sar1a			Sec24c	Pnpt1
Stx11	Lats1	Gopc	Col13a1			Ap3m1	Ppp4r3b
Phactr2	Katna1	Nus1	Hk1			Samd8	Prorsd1
Fuca2	Ppil4	Mcm9	Supv3l1			Polr3a	Sptbn1
Aig1	Zc3h12d	Asf1a	Vps26a			Zmiz1	Psme4
Hivep2	Tab2	Fam184a	Srgn			Slmap	Cpeb4
Vta1	Ust	Man1a	Ddx21			Dcp1a	Stk10
Cited2	Stxbp5	Serinc1	Ddx50			Nisch	Fbxw11
Heca	Shprh	Pkib	Ccar1			Sh3bp5	Npm1
Reps1	Utrn	Gcc2	Slc25a16			Eaf1	Dock2
Tnfaip3	B230208H11Rik	Lims1	Rufy2			Ankrd28	Pank3
Ifngr1	Stx11	Sept10	Herc4			Parg	Mat2b
Pex7	Phactr2	P4ha1	Ctnna3			Ccser2	Hmmr
Map3k5	Pex3	Mcu	Lrrtm3			Tspan14	Rnf145
Map7	Aig1	Micu1	Reep3			Ddhd1	Ebf1
Bclaf1	Hivep2	Anapc16	Jmjd1c			Gmfb	Clint1
Mtfr2	Vta1	Ascc1	Nrbf2			Socs4	Thg1l
Myb	Cited2	Chst3	Arid5b			Hnrnpc	Adam19
Hbs1l	Heca	Psap	Rhobtb1			Supt16	Cyfip2
E030030I06Rik	Reps1	Slc29a3	Cdk1			Dad1	Rack1
Gm26740	Arfgef3	Sgpl1	Ccdc6			Pabpn1	Trim41
Raet1e	Tnfaip3	Eif4ebp2	Phyhipl			Khnyn	9930111J21Rik2
Tbpl1	Ifngr1	Lrrc20	Bicc1			Pspc1	Ifi47
Rps12	Pex7	Ppa1	Ube2d1			Xpo4	Cnot6
Stx7	Map3k5	Sar1a	Ipmk			Phf11b	Mapk9
Enpp1	Map7	Tysnd1	Zwint			Pbk	Rnf130
Med23	Bclaf1	Col13a1	Pcdh15			Ptk2b	Sqstm1
Akap7	Myb	Hk1	Bcr			Trim35	Maml1
Epb41l2	Hbs1l	Supv3l1	Specc1l			Dpysl2	Canx
Tmem200a	1700020N01Rik	Vps26a	Gucd1			Bnip3l	Hnrnph1
L3mbtl3	Gm26740	Srgn	Cabin1			Cdca2	Rufy1
Arhgap18	Raet1e	Kif1bp	Ddt			Fndc3a	Hnrnpab
Gm49353	Tbpl1	Ddx21	Mif			Itm2b	Rmnd5b
Echdc1	Eya4	Ddx50	Derl3			Lcp1	0610009B22Rik
Rnf146	Rps12	Ccar1	Smarcb1			Elf1	Sec24a
Cenpw	Stx7	Slc25a16	Vpreb3			Acod1	Jade2
Trmt11	Enpp1	Dna2	Zfp280b			Rbm26	Cdkn2aipnl
Hint3	Med23	Hnrnph3	Pcnt			Dnajc3	Ube2b
Ncoa7	Akap7	Herc4	Mcm3ap			Mbnl2	Ppp2ca
Hddc2	Epb41l2	Sirt1	Pcbp3			Stk24	Skp1a
Nkain2	Tmem200a	Reep3	Slc19a1			AW549877	Vdac1
Zup1	L3mbtl3	Jmjd1c	Fam207a			Nup155	9530068E07Rik
Dse	Ptprk	Nrbf2	Itgb2			Skp2	Aff4
Nt5dc1	4930519F09Rik	Arid5b	Ube2g2			Sub1	Rad50
Hdac2	Gm49353	Rhobtb1	Tspear			Golph3	Fnip1
Marcks	Rnf146	Cdk1	Pfkl			Retreg1	Cdc42se2
Fyn	Cenpw	Bicc1	Icosl			Sema5a	Anxa6
Traf3ip2	Trmt11	Cisd1	Trappc10			Mtdh	Gm2a
E130307A14Rik	Hint3	Ipmk	Agpat3			Pabpc1	G3bp1
Rev3l	Ncoa7	Zwint	Rrp1			Ywhaz	Fam114a2
Slc16a10	Zup1	Pcdh15	2610008E11Rik			Azin1	Mfap3
Rpf2	Rwdd1	Bcr	Mier2			Rad21	Igtp
Cdk19	Trappc3l	Specc1l	Cdc34			Derl1	Irgm2
Cdc40	Dse	Gucd1	Ptbp1			Fam91a1	Rnf187
Fig4	Tspyl4	Snrpd3	R3hdm4			Mtss1	Trim11
Mical1	Nt5dc1	Cabin1	Arid3a			Myc	Arf1
Smpd2	Frk	Smarcb1	Tmem259			Fam49b	Nt5m
Cd164	Hdac2	Gm5134	Cnn2			Asap1	Med9
Cep57l1	Marcks	Pcnt	Abca7			Efr3a	Gid4
Sesn1	Tube1	Ybey	Arhgap45			Ago2	Drg2
Foxo3	Fyn	Mcm3ap	Sbno2			Jrk	Alkbh5
Afg1l	Traf3ip2	Lss	Stk11			Ly6e	Llgl1
Snx3	E130307A14Rik	Slc19a1	Midn			Ly6a	Smcr8
Nr2e1	Rev3l	Fam207a	Mum1			Txn2	Map2k3
Ostm1	Mfsd4b4	Itgb2	Dazap1			Rac2	Tnfrsf13b
Sec63	Slc16a10	Ube2g2	Mbd3			Tmem184b	Usp22
Pdss2	Rpf2	Tspear	Tcf3			Csnk1e	Grap
Cd24a	Cdk19	Pfkl	Rexo1			Ddx17	Akap10
1700027J07Rik	Cdc40	Icosl	Mknk2			Tomm22	Ncor1
Qrsl1	Fig4	Pwp2	Mob3a			Josd1	Ubb
Rtn4ip1	Zbtb24	Agpat3	Ap3d1			Gtpbp1	Map2k4
Atg5	Cd164	Rrp1	Dot1l			Cbx6	Ndel1
Prdm1	Cep57l1	2610008E11Rik	Plekhj1			Apobec3	Slc25a35
Prep	Sesn1	Ptbp1	Sf3a2			Mief1	Aurkb
Hace1	Foxo3	Med16	Map2k2			St13	Vamp2
Ascc3	Afg1l	Arid3a	Eef2			Ep300	Trappc1
Lilrb4a	Snx3	Wdr18	Pip5k1c			Desi1	Trp53
Ros1	Nr2e1	Cnn2	Fzr1			Srebf2	Eif4a1
Gopc	Ostm1	Arhgap45	Ncln			Tnfrsf13c	Polr2a
Nus1	Sec63	Sbno2	Gm10778			Parvg	Zbtb4
Mcm9	Scml4	Stk11	AU041133			Nup50	Tmem256
Asf1a	Pdss2	Atp5d	Zfp938			Atxn10	Eif5a
Fam184a	Cd24a	Midn	Gm4924			Cerk	Ctdnep1
Man1a	1700027J07Rik	Mum1	Hcfc2			Sbf1	Gabarap
Serinc1	Qrsl1	Dazap1	Txnrd1			Slc38a1	0610010K14Rik
Pkib	Rtn4ip1	2310011J03Rik	Chst11			Slc38a2	Rnf167
Gcc2	Atg5	Tcf3	Aldh1l2			Senp1	Pfn1
Lims1	Prdm1	Abhd17a	Washc4			Ccnt1	Spag7
Ranbp2	Prep	Scamp4	Ckap4			Arf3	Camta2
Sept10	Popdc3	Csnk1g2	Polr3b			Troap	Kif1c
P4ha1	Hace1	Mknk2	Ric8b			Tmbim6	C1qbp
Mcu	Gopc	Mob3a	Tmem263			Nckap5l	Dhx33
Micu1	Nus1	Ap3d1	Pwp1			Cers5	Derl2
Dnajb12	Mcm9	Dot1l	Ascl4			Larp4	Mis12
Anapc16	Asf1a	Sf3a2	Rtcb			Slc11a2	Ube2g1
Ascc1	Fam184a	Lmnb2	Fbxo7			Dazap2	Ankfy1
Chst3	Man1a	Map2k2	Hsp90b1			Sp1	Atp2a3
Psap	Gm36595	Eef2	Ttc41			Prr13	Ncbp3
Vsir	Serinc1	Pip5k1c	Nt5dc3			Pcbp2	Emc6
Slc29a3	Pkib	Mfsd12	Stab2			Atf7	Ctns
Sgpl1	Gcc2	Fzr1	Igf1			Cbx5	Rap1gap2
Eif4ebp2	Lims1	Ncln	Parpbp			Copz1	Pafah1b1
Lrrc20	Ranbp2	Gna11	Nup37			Zfp174	Mettl16
Ppa1	P4ha1	Gm10778	Washc3			Crebbp	Mnt
Sar1a	Mcu	AU041133	Gnptab			Cdip1	Smg6
Tysnd1	Micu1	Zfp938	Arl1			Ciita	Prpf8
Col13a1	Dnajb12	Tdg	Gas2l3			Rmi2	Slc43a2
Hk1	Ddit4	Hcfc2	Slc17a8			Gspt1	Pitpna
Supv3l1	Anapc16	Nfyb	Scyl2			Mrtfb	Inpp5k
Vps26a	Ascc1	Txnrd1	Uhrf1bp1l			Mcm4	Myo1c
Srgn	Chst3	Slc41a2	Apaf1			Mapk1	Crk
Kif1bp	Psap	Aldh1l2	Slc25a3			Sdf2l1	Ywhae
Ddx21	Vsir	Washc4	Tmpo			Med15	Glod4
Ddx50	Slc29a3	Appl2	Nedd1			Dgcr2	Abr
Ccar1	Pcbd1	Tcp11l2	Cdk17			Zdhhc8	Gosr1
Slc25a16	Sgpl1	Polr3b	Elk3			Ranbp1	Cpd
Dna2	Eif4ebp2	Rfx4	Lta4h			Trmt2a	Ssh2
Hnrnph3	Ppa1	Ric8b	Metap2			Dgcr8	Git1
Herc4	Sar1a	Cry1	Vezt			Ufd1	Taok1
Sirt1	Col13a1	Pwp1	Fgd6			Hira	Nufip2
Gm31763	Hk1	Fbxo7	Ndufa12			Iglc2	Phf12
Reep3	Supv3l1	Hsp90b1	Tmcc3			Fam131a	Flot2
Jmjd1c	Vps26a	Ttc41	Cep83			Tra2b	Eral1
Nrbf2	Srgn	Nt5dc3	Plxnc1			Eif4a2	Fam222b
Arid5b	Kif1bp	Stab2	Cradd			St6gal1	Aldoc
Rhobtb1	Ddx21	Parpbp	Mrpl42			Lpp	Poldip2
Cdk1	Ddx50	Nup37	Ube2n			Ccdc50	Tnfaip1
Bicc1	Ccar1	Washc3	Nudt4			Acap2	Nlk
Cisd1	Slc25a16	Gnptab	Eea1			Pak2	Lgals9
Ipmk	Rufy2	Gas2l3	Btg1			Ubxn7	Ksr1
Zwint	Herc4	Scyl2	Atp2b1			Tfrc	Wsb1
Pcdh15	Dnajc12	Actr6	Poc1b			Lrch3	Evi2
Bcr	Ctnna3	Uhrf1bp1l	Kitl			Zfp148	Evi2a
Specc1l	Lrrtm3	Apaf1	Tmtc2			Parp14	Nf1
Gucd1	Reep3	Slc25a3	Mettl25			Hcls1	Suz12
Snrpd3	Jmjd1c	Tmpo	Ptprq			Lrrc58	Crlf3
Cabin1	Nrbf2	Nedd1	Ppp1r12a			Atp6v1a	Atad5
Gstt3	Arid5b	Cfap54	Pawr			Naa50	Zfp207
Mif	Rhobtb1	Cdk17	Syt1			Plcxd2	Psmd11
Smarcb1	Cdk1	Elk3	Zdhhc17			Cip2a	Lig3
Vpreb3	Ccdc6	Lta4h	Osbpl8			Cd47	Rffl
Gm5134	Phyhipl	Metap2	Nap1l1			Bbx	Ap2b1
Dip2a	Bicc1	Vezt	Glipr1			Cblb	Taf15
Pcnt	Tfam	Fgd6	Kcnc2			Alcam	Heatr6
Ybey	Ube2d1	Nr2c1	Tbc1d15			Tomm70a	Synrg
Mcm3ap	Ipmk	Ndufa12	Rab21			St3gal6	Dhrs11
Lss	Zwint	Tmcc3	Tmem19			4930453N24Rik	Ggnbp2
Slc19a1	Pcdh15	Cep83	Thap2			Chmp2b	Usp32
Fam207a	Bcr	Plxnc1	Zfc3h1			Mis18a	Appbp2
Itgb2	Specc1l	Cradd	Lgr5			Ifngr2	Brip1
Ube2g2	Gucd1	Ube2n	Cnot2			Slc5a3	Ints2
Tspear	Snrpd3	Nudt4	Rab3ip			Runx1	Med13
Pfkl	Cabin1	Eea1	Best3			Ezr	Rps6kb1
Icosl	Ddt	Atp2b1	Cct2			Qk	Vmp1
Pwp2	Mif	Poc1b	Frs2			Igf2r	Cltc
Agpat3	Derl3	Kitl	Cpsf6			Wtap	Dhx40
Rrp1	Smarcb1	Tmtc2	Cpm			Chd1	Ypel2
Cstb	Vpreb3	Mettl25	Mdm2			Lnpep	Prr11
Pdxk	Zfp280b	Ptprq	Nup107			Zfp945	Ska2
2610008E11Rik	Pcnt	Ppp1r12a	Rap1b			Pdpk1	Trim37
Ptbp1	1700094J05Rik	Zdhhc17	Cand1			Ntn3	Mtmr4
Med16	Mcm3ap	Osbpl8	Grip1			Eme2	Dynll2
R3hdm4	Pcbp3	Nap1l1	Irak3			Cramp1l	Srsf1
Arid3a	Slc19a1	Glipr1	Tmbim4			BC003965	Mrps23
Wdr18	Fam207a	Caps2	Llph			Jmjd8	Msi2
Cnn2	Itgb2	Kcnc2	Lemd3			Rhot2	Trim25
Arhgap45	Sumo3	Trhde	Tbc1d30			Pigq	Mbtd1
Sbno2	Ube2g2	Tph2	Gns			Luc7l	Nme1
Stk11	Tspear	Tbc1d15	Rassf3			Neurl1b	Spag9
Atp5d	Pfkl	Rab21	Tbk1			Atp6v0e	Luc7l3
Midn	Icosl	Tmem19	Mon2			Crebrf	Acsf2
Mum1	Pwp2	Thap2	Usp15			Zbtb9	Lrrc59
Dazap1	Trappc10	Zfc3h1	Fam19a2			Nudt3	Ppp1r9b
2310011J03Rik	Agpat3	Lgr5	Ctdsp2			Srpk1	Kat7
Tcf3	Rrp1	Cnot2	Tsfm			Cdkn1a	Fam117a
Abhd17a	Cstb	Rab3ip	Cdk4			Pim1	Zfp652
Scamp4	Pdxk	Best3	Agap2			Wdr4	Abi3
Csnk1g2	2610008E11Rik	Cct2	Os9			Akap8	Gngt2
Mknk2	Mier2	Frs2	B4galnt1			Wiz	Ube2z
Mob3a	Cdc34	Cpsf6	Dctn2			Zfp871	Snx11
Ap3d1	Ptbp1	Cpm	Mbd6			Rab11b	Nfe2l1
Dot1l	R3hdm4	Mdm2	Mars			Tapbp	Pnpo
Sf3a2	Arid3a	Nup107	R3hdm2			Brd2	Sp2
Oaz1	Tmem259	Rap1b	Shmt2			H2-Ob	Kpnb1
Lmnb2	Cnn2	Mdm1	Stat6			H2-Ab1	Npepps
Map2k2	Abca7	Cand1	Nemp1			H2-Aa	Socs7
Zbtb7a	Arhgap45	Grip1	Prim1			H2-Eb1	Mllt6
Eef2	Sbno2	Helb	Naca			Pbx2	Psmb3
Pip5k1c	Stk11	Irak3	Ptges3			Rnf5	Pip4k2b
Hmg20b	Midn	Tmbim4	Atp5b			Ppt2	Cwc25
Mfsd12	Cirbp	Lemd3	Baz2a			Atf6b	Rpl23
Fzr1	Mum1	Gns	Rbms2			Vwa7	Lasp1
Gm48551	Dazap1	Rassf3	Stat2			Tnf	Rpl19
Ncln	Mbd3	Tbk1	Pan2			H2-D1	Stac2
Gna11	Tcf3	Xpot	Cs			Tubb5	Fbxl20
Gm10778	Rexo1	Ppm1h	Ankrd52			Ppp1r18	Med1
AU041133	Klf16	Mon2	Rnf41			Gabbr1	Cdk12
Zfp938	Gm49322	Usp15	Myl6			Cenpq	Mien1
Tdg	Btbd2	Fam19a2	Esyt1			Cyp39a1	Psmd3
Hcfc2	Mknk2	Slc16a7	Rpl41			Hsp90ab1	Med24
Nfyb	Mob3a	Cdk4	Pa2g4			Srf	Msl1
Txnrd1	Ap3d1	Os9	Rps26			Klhdc3	Casc3
Slc41a2	Dot1l	Pip4k2c	Cdk2			Mrps10	Wipf2
D10Wsu102e	Plekhj1	Dctn2	Dgka			Ccnd3	Rara
Aldh1l2	Sf3a2	Mars	Pym1			Sgo1	Top2a
Washc4	Oaz1	Inhbe	Dnajc14			Uhrf1	Ccr7
Appl2	Lmnb2	R3hdm2	Ormdl2			Safb2	Smarce1
Ckap4	Map2k2	Shmt2	Sarnp			Khsrp	Eif1
Tcp11l2	Zbtb7a	Stat6	Bloc1s1			Man2a1	Acly
Polr3b	Pias4	Naca	Tespa1			Myl12a	Cnp
Rfx4	Eef2	Ptges3	Sfi1			Lbh	Dnajc7
Ric8b	Pip5k1c	Atp5b	Eif4enif1			Rasgrp3	Nkiras2
Cry1	Fzr1	Baz2a	Drg1			Atl2	Rab5c
Pwp1	Ncln	Rbms2	Patz1			Srsf7	Stat5b
Fbxo7	Gna11	Spryd4	Pik3ip1			Eml4	Stat5a
Hsp90b1	Aes	Timeless	Limk2			Mta3	Stat3
Ttc41	Gm10778	Stat2	Morc2a			Ppm1b	Atp6v0a1
Nt5dc3	AU041133	Cs	Sf3a1			Prkce	Mlx
Stab2	Zfp938	Ankrd52	Tbc1d10a			Rhoq	Tubg1
Parpbp	Gm4924	Rnf41	Mtmr3			Calm2	Vps25
Nup37	Hcfc2	Smarcc2	Ascc2			Foxn2	Becn1
Washc3	Nfyb	Myl6	Zmat5			Cul2	Psme3
Gnptab	Txnrd1	Esyt1	Nf2			Mtpap	Lsm12
Ano4	Chst11	Pa2g4	Ap1b1			Kif5b	G6pc3
Gas2l3	D10Wsu102e	Dgka	Ewsr1			Rab18	Atxn7l3
Scyl2	Aldh1l2	Pym1	Kremen1			Wac	Ubtf
Actr6	Washc4	Ormdl2	Znrf3			Ccny	Grn
Uhrf1bp1l	Ckap4	Sarnp	Xbp1			Usp14	Ccdc43
Apaf1	Polr3b	Tespa1	Ccdc117			Mib1	Kif18b
Slc25a3	Ric8b	Sfi1	Dbnl			Ss18	Dcakd
Tmpo	Tmem263	Eif4enif1	Pold2			Trappc8	Nmt1
Nedd1	Pwp1	Patz1	Ykt6			Mapre2	Plekhm1
Cfap54	Ascl4	Limk2	Nudcd3			Galnt1	Gosr2
Cdk17	Rtcb	Rnf185	Ogdh			Elp2	Kansl1
Elk3	Fbxo7	Morc2a	Zmiz2			Slc25a46	Cdc27
Lta4h	Hsp90b1	Pes1	Ppia			Iws1	Dcaf7
4933408J17Rik	Ttc41	Rnf215	Myo1g			Map3k2	Map3k3
Metap2	Nt5dc3	Ccdc157	Ccm2			Bin1	Limd2
Vezt	Stab2	Sf3a1	Hus1			Stard4	Strada
Fgd6	Igf1	Tbc1d10a	Zpbp			Brd8	Ccdc47
Nr2c1	Parpbp	Mtmr3	Ikzf1			Etf1	Smarcd2
Ndufa12	Nup37	Ascc2	Fignl1			Ctnna1	Cd79b
Tmcc3	Washc3	Uqcr10	Grb10			Matr3	Ern1
Cep83os	Gnptab	Nf2	Plek			Ube2d2a	Pecam1
Cep83	Arl1	Nipsnap1	Ppp3r1			Ankhd1	Ddx5
Plxnc1	Utp20	Thoc5	Etaa1			Diaph1	Kpna2
Cradd	Gas2l3	Ap1b1	Actr2			Gnpda1	Nol11
Ube2n	Slc17a8	Ewsr1	Rab1a			Yipf5	Pitpnc1
Nudt4	Scyl2	Emid1	Aftph			Tcerg1	Psmd12
Eea1	Actr6	Kremen1	Peli1			Tmed7	Prkca
Btg1	Uhrf1bp1l	Znrf3	Vps54			Eif1a	Gna13
Atp2b1	Apaf1	Xbp1	Ugp2			Dmxl1	Prkar1a
Poc1b	Ikbip	Mrps24	Mdh1			Tnfaip8	Slc9a3r1
Kitl	Slc25a3	Urgcp	Wdpcp			Lmnb1	Tmem104
Tmtc2	Tmpo	Dbnl	B3gnt2			Prrc1	Jpt1
Mettl25	Gm20757	Ykt6	Commd1			Isoc1	Gga3
Ptprq	Nedd1	Nudcd3	Cct4			Cd74	Mif4gd
Ppp1r12a	Cdk17	Tmed4	Xpo1			Csnk1a1	Grb2
Zdhhc17	Elk3	Ogdh	Pex13			Malt1	Tmem94
Osbpl8	Lta4h	Zmiz2	Pus10			Lman1	Tsen54
Nap1l1	4933408J17Rik	Ppia	Rel			Seh1l	H3f3b
Glipr1	Metap2	H2afv	Papolg			Tcf4	Unk
Caps2	Vezt	Myo1g	Bcl11a			Mex3c	Wbp2
Kcnc2	Fgd6	Ccm2	5730522E02Rik			Smad4	Ubald2
Trhde	Nr2c1	Tbrg4	Fancl			Pias2	Prpsap1
Tph2	Ndufa12	Hus1	Vrk2			8030462N17Rik	Rhbdf2
Tbc1d15	Tmcc3	Zpbp	Pnpt1			Gm16286	Srsf2
Rab21	Cep83os	Ikzf1	Ppp4r3b			Nfatc1	Sec14l1
Tmem19	Cep83	Fignl1	Mtif2			Cndp2	Sept9
Thap2	Plxnc1	Cobl	Rtn4			Tmx3	Syngr2
Zfc3h1	Cradd	Plek	Sptbn1			Cdk2ap2	Tk1
Lgr5	Gm47599	Cnrip1	Acyp2			Grk2	Birc5
Cnot2	Mrpl42	Ppp3r1	Psme4			Kdm2a	Socs3
Gm26579	Ube2n	Pno1	Erlec1			Rbm4b	Cyth1
Rab3ip	Nudt4	Wdr92	Asb3			Rbm4	Cant1
Best3	Eea1	C1d	Cpeb4			Rbm14	Cbx4
Cct2	Btg1	Meis1	Nprl3			Banf1	Eif4a3
Frs2	Atp2b1	Spred2	Ubtd2			Eif1ad	Nploc4
Cpsf6	Poc1b	Actr2	Stk10			AI837181	Mcrip1
Cpm	Dusp6	Rab1a	Fbxw11			Cfl1	P4hb
Mdm2	Gm35035	Cep68	Npm1			Frmd8	Arhgdia
Nup107	Kitl	Sertad2	Kcnip1			Dpf2	Alyref
Rap1b	Tmtc2	Aftph	Dock2			Syvn1	Sirt7
Mdm1	Mettl25	Peli1	Spdl1			Snx15	Mafg
Cand1	Ccdc59	Vps54	Slit3			Ehd1	Pycr1
Grip1	4930532I03Rik	Ugp2	Pank3			Map4k2	Cenpx
Helb	Ptprq	Mdh1	Rars			Sf1	Fasn
Irak3	Ppp1r12a	Wdpcp	Wwc1			Naa40	Csnk1d
Tmbim4	Pawr	Ehbp1	Mat2b			Mark2	Narf
Lemd3	Syt1	B3gnt2	Hmmr			Rtn3	Foxk2
Gns	Nav3	Commd1	Pwwp2a			Slc3a2	Fn3krp
Rassf3	E2f7	Xpo1	Ttc1			Nxf1	Rab10
Tbk1	Zdhhc17	Ahsa2	Adra1b			Hnrnpul2	Dnmt3a
Xpot	Osbpl8	Pus10	Ublcp1			Ganab	Dnajc27
Ppm1h	Nap1l1	Rel	Rnf145			Mta2	Cenpo
Mon2	Krr1	Papolg	Ebf1			Ahnak	Ncoa1
Usp15	Glipr1	Bcl11a	Clint1			Fth1	Itsn2
Fam19a2	Kcnc2	5730522E02Rik	Adam19			Fads1	Sf3b6
4930503E24Rik	Tbc1d15	Fancl	Cyfip2			Cpsf7	Ldah
Slc16a7	Rab21	Vrk2	Timd2			Ddb1	Hs1bp3
Cdk4	Tmem19	Pnpt1	Havcr1			Vps37c	Pum2
Agap2	Thap2	Ppp4r3b	Sgcd			Ms4a1	Laptm4a
Os9	Zfc3h1	Cfap36	Rack1			Patl1	Smc6
Pip4k2c	Lgr5	Mtif2	Trim41			Zfp91	Fam49a
Dctn2	Cnot2	Rtn4	Trim7			Lpxn	Trib2
Mars	Rab3ip	Sptbn1	Gm5431			Psat1	E2f6
Inhbe	4933412E12Rik	Acyp2	Gm12185			Gnaq	Pdia6
R3hdm2	Best3	Psme4	9930111J21Rik2			Ak3	Nol10
Shmt2	Cct2	Erlec1	Olfr56			Cd274	Cpsf3
Stat6	Frs2	Asb3	Olfr1395			Pten	Adam17
Nab2	Yeats4	Cpeb4	Zfp62			Ide	Ywhaq
Naca	Cpsf6	Nprl3	Mgat1			Kif11	Klf11
Ptges3	Cpm	Ubtd2	Cnot6			Hells	Rrm2
Atp5b	Mdm2	Stk10	Mapk9			Tm9sf3	Id2
Baz2a	Nup107	Fbxw11	Rnf130			Lcor	Rnf144a
Rbms2	Rap1b	Fgf18	Tbc1d9b			Arhgap19	Rsad2
Spryd4	Dyrk2	Npm1	Maml1			Entpd7	Adi1
Timeless	Gm34045	Ranbp17	Canx			Cox15	Trappc12
Stat2	Cand1	Kcnip1	Hnrnph1			Erlin1	Eipr1
Cs	Grip1	Dock2	Rufy1			Scd2	Dus4l
Ankrd52	Helb	Spdl1	Adamts2			Scd1	Cog5
Rnf41	Irak3	Slit3	Clk4			Hif1an	Pik3cg
Smarcc2	Tmbim4	Pank3	Phykpl			Mgea5	Nampt
Myl6	Llph	Rars	Sec24a			Actr1a	Sypl
Esyt1	Lemd3	Mat2b	Sar1b			Sufu	Atxn7l1
Rpl41	Tbc1d30	Hmmr	Jade2			Xpnpep1	Hdac9
Pa2g4	Gns	Slu7	Ube2b			Pdzd8	Tspan13
Gm49782	Rassf3	Pwwp2a	Ppp2ca			Zfp950	Bzw2
Rab5b	Tbk1	Ttc1	Skp1a			Gm45902	Ankmy2
Dgka	Mon2	Rnf145	Vdac1			Fam107b	Ifrd1
Pym1	Usp15	Ebf1	9530068E07Rik			Mcm10	Dnajb9
Dnajc14	Fam19a2	Clint1	Fstl4			Celf2	Pnpla8
Ormdl2	4930503E24Rik	Adam19	Hspa4			Pfkfb3	G2e3
Sarnp	Slc16a7	Cyfip2	Aff4			Il2ra	Scfd1
Tespa1	Ctdsp2	Med7	Rad50			St8sia6	Egln3
Gm31793	Tsfm	Timd2	Il5			Stam	Sptssa
Sfi1	Mettl1	Sgcd	Irf1			Bmi1	Eapp
Eif4enif1	Cdk4	Rack1	Slc22a5			Acbd5	Snx6
Drg1	Tspan31	Irgm1	Fnip1			Yme1l1	Cfl2
Patz1	Agap2	Gm5431	Rapgef6			Psd4	Baz1a
Gm11944	Os9	Gm12185	Cdc42se2			Ehmt1	Psma6
Limk2	B4galnt1	Olfr56	Hint1			Tor4a	Nfkbia
Rnf185	Dtx3	Zfp62	Tnip1			Ssna1	Ralgapa1
8430429K09Rik	Pip4k2c	Mgat1	Anxa6			Pmpca	Brms1l
Tug1	Dctn2	Cnot6	Ccdc69			Vav2	Prps1l3
Morc2a	Mbd6	Mapk9	Gm2a			Rxra	Pnn
Pes1	Mars	Rnf130	G3bp1			Mrps2	Klhl28
Rnf215	Arhgap9	Tbc1d9b	Gria1			Gfi1b	Fkbp3
Ccdc157	R3hdm2	Maml1	Fam114a2			Tsc1	Mis18bp1
Sf3a1	Shmt2	Canx	Mfap3			Rapgef1	Arf6
Tbc1d10a	Stat6	Hnrnph1	Galnt10			Urm1	Sav1
Mtmr3	Nab2	Rufy1	Zfp672			Set	Nin
Ascc2	Nemp1	Adamts2	Sh3bp5l			Fnbp1	Tmx1
Uqcr10	Prim1	Zfp354c	Zfp39			Exosc2	Actr10
Nf2	Naca	Zfp2	Trim11			Abl1	Hif1a
Nipsnap1	Ptges3	Clk4	Arf1			Prrc2b	Snapc1
Thoc5	Atp5b	Phykpl	Zfp867			Golga2	Wdr89
Ap1b1	Baz2a	Sec24a	Zkscan17			Dpm2	Sgpp1
Ewsr1	Rbms2	Sar1b	Mprip			Gapvd1	Mthfd1
Emid1	Stat2	Jade2	Med9			Hspa5	Zbtb1
Kremen1	Pan2	Ube2b	Rai1			Traf1	Hspa2
Znrf3	Cs	Cdkl3	Srebf1			Cntrl	Fntb
Xbp1	Ankrd52	Ppp2ca	Atpaf2			Rab14	Max
Ccdc117	Rnf41	Vdac1	Gid4			Ndufa8	Fut8
Mrps24	Smarcc2	Fstl4	Alkbh5			Pdcl	Gphn
Urgcp	Myl6	Hspa4	Mief2			Rc3h2	Eif2s1
Ube2d-ps	Esyt1	Zcchc10	Smcr8			Golga1	Tmem229b
Dbnl	Rpl41	Aff4	Dhrs7b			Kynu	Rad51b
Ykt6	Pa2g4	Il4	Tmem11			Zeb2	Zfp36l1
Camk2b	Rps26	Rad50	Tnfrsf13b			Orc4	Exd2
Nudcd3	Suox	Irf1	Usp22			Rif1	Slc39a9
Tmed4	Rab5b	Gm12216	Mapk7			Stam2	Susd6
Ogdh	Cdk2	Fnip1	Grap			Prpf40a	Srsf5
Zmiz2	Dgka	Rapgef6	Prpsap2			Arl6ip6	Cox16
Ppia	Pym1	Cdc42se2	Akap10			Gpd2	Med6
H2afv	Gm47093	Tnip1	Specc1			Rbms1	Sipa1l1
Myo1g	Dnajc14	Anxa6	Ttc19			Tank	Psen1
Snhg15	Ormdl2	Ccdc69	Ncor1			Wipf1	Elmsan1
Ccm2	Sarnp	Gm2a	Trpv2			Agps	Ptgr2
Tbrg4	Bloc1s1	G3bp1	Mmgt2			Itga4	Entpd5
Hus1	Tespa1	Fam114a2	Tvp23b			Itprid2	Npc2
Zpbp	Gm31793	Mfap3	Cox10			Calcrl	Isca2
Gm11998	Sfi1	Galnt10	Hs3st3a1			Ctnnd1	Arel1
Ikzf1	Eif4enif1	Sap30l	Map2k4			Nup160	Fcf1
Fignl1	Drg1	Gemin5	Stx8			Fnbp4	Dlst
Cobl	Patz1	Igtp	Myh10			Celf1	Nek9
Eldr	Gm11944	Zfp672	Ndel1			Harbi1	Tmed10
Plek	Pik3ip1	Sh3bp5l	Rpl26			Phf21a	Batf
Cnrip1	Limk2	Gm12258	Pfas			Mapk8ip1	Erg28
Ppp3r1	Tug1	Trim11	Ctc1			Trp53i11	Ttll5
Pno1	Morc2a	Arf1	Aurkb			Ttc17	Gpatch2l
Wdr92	Sf3a1	Jmjd4	Vamp2			Api5	Angel1
C1d	Tbc1d10a	Mprip	Alox12b			Traf6	Cipc
Meis1	Mtmr3	Cops3	Trappc1			Trim44	Pomt2
Spred2	Ascc2	Nt5m	Naa38			Cd44	Tmed8
Actr2	Zmat5	Rai1	Wrap53			Pdhx	Vipas39
Rab1a	Nf2	Srebf1	Trp53			Caprin1	Cep128
Cep68	Ap1b1	Tom1l2	Fxr2			Lmo2	Gtf2a1
Sertad2	Ewsr1	Atpaf2	Mpdu1			Fbxo3	Sel1l
Aftph	Kremen1	Gid4	Eif4a1			Hipk3	Gpr65
Peli1	Znrf3	Alkbh5	Senp3			Lin7c	Foxn3
Vps54	Xbp1	Llgl1	Polr2a			Nop10	Calm1
Ugp2	Ccdc117	Mief2	Acap1			Slc12a6	Ccdc88c
Mdh1	Ube2d-ps	Top3a	Gps2			Katnbl1	Ppp4r3a
Wdpcp	Dbnl	Dhrs7b	Eif5a			Arhgap11a	Trip11
Ehbp1	Polm	Tnfrsf13b	Ctdnep1			Dph6	Atxn3
B3gnt2	Pold2	Usp22	Gabarap			Rasgrp1	Cpsf2
Commd1	Ykt6	Aldh3a2	Slc16a13			Srp14	Lgmn
Xpo1	Camk2b	Mapk7	Mink1			Bub1b	Ubr7
Usp34	Nudcd3	Epn2	Slc25a11			Ivd	Btbd7
Ahsa2	Ddx56	Grap	Rnf167			Rpusd2	Serpina3g
Pus10	Ogdh	Prpsap2	Pfn1			Chp1	Dicer1
Rel	Zmiz2	Ulk2	Camta2			Nusap1	Syne3
Papolg	Ppia	Akap10	Kif1c			Rtf1	Glrx5
Bcl11a	H2afv	Specc1	Zfp3			Mapkbp1	Papola
Gm12065	Myo1g	Ttc19	Rabep1			Ehd4	Vrk1
Gm12066	Snhg15	Ncor1	Nup88			Snap23	Ccnk
5730522E02Rik	Ccm2	Cenpv	C1qbp			Lrrc57	Evl
Fancl	Hus1	Trpv2	Dhx33			Trp53bp1	Yy1
Vrk2	Abca13	Lrrc75a	Derl2			Serf2	Wars
Gm12082	Zpbp	Mmgt2	4933427D14Rik			Mfap1b	Ppp2r5c
Pnpt1	Gm11998	Zfp287	Xaf1			Ctdspl2	Hsp90aa1
Ppp4r3b	Ikzf1	Tvp23b	Mybbp1a			B2m	Cinp
Cfap36	Fignl1	Cox10	Spns3			Bloc1s6	Rcor1
Mtif2	Grb10	Hs3st3a1	Ube2g1			Gabpb1	Traf3
Rtn4	4930554G24Rik	Map2k4	Ankfy1			Usp8	Eif5
Sptbn1	Eldr	Zkscan6	Atp2a3			Sppl2a	Klc1
Acyp2	Plek	Shisa6	Ncbp3			Ncaph	Inf2
Psme4	Ppp3r1	Tmem220	Emc6			Itpripl1	Akt1
Erlec1	Pno1	Stx8	Rap1gap2			Stard7	Cep170b
Asb3	C1d	Pik3r5	Pafah1b1			Dusp2	Cdca4
Cpeb4	Etaa1	Pik3r6	Mettl16			Bcl2l11	Gpr132
Nprl3	Actr2	Myh10	Tsr1			Ckap2l	Mta1
Ubtd2	Rab1a	Ndel1	Smg6			Stk35	Crip1
Stk10	Sertad2	Aurkb	Rpa1			Snrpb	Tedc1
Fbxw11	Aftph	Trp53	Smyd4			1700037H04Rik	Esyt2
Fgf18	Peli1	Fxr2	Prpf8			Cdc25b	Cdca7l
Npm1	Vps54	Mpdu1	Slc43a2			Rassf2	Gdi2
Ranbp17	Ugp2	Eif4a1	Pitpna			Esf1	Klf6
Kcnip1	Mdh1	Senp3	Crk			Snx5	Pfkp
Dock2	Wdpcp	Polr2a	Ywhae			Naa20	Wdr37
Spdl1	B3gnt2	Zbtb4	Vps53			Cd93	Larp4b
Slit3	Commd1	Acap1	Glod4			Fkbp1a	Mtr
Pank3	Cct4	Neurl4	Nxn			Csnk2a1	Heatr1
Rars	Xpo1	Eif5a	Abr			Tbc1d20	Ero1lb
Gm12132	Usp34	Elp5	Trarg1			Sox12	Nid1
Mat2b	Pex13	Ctdnep1	Gosr1			Dusp15	Ggps1
Hmmr	Pus10	Mink1	Cpd			Tm9sf4	Arid4b
Ccng1	Rel	Pfn1	Blmh			Plagl2	Cdk13
Slu7	Papolg	Camta2	Nsrp1			Mapre1	Yae1d1
Pwwp2a	Bcl11a	Kif1c	Ssh2			Itch	Elmo1
Ttc1	Gm12066	Zfp3	Git1			Cpne1	Trim27
Rnf145	5730522E02Rik	Rabep1	Trp53i13			Rbm12	Zkscan3
Ebf1	Fancl	Nup88	Abhd15			Nfs1	Zscan26
Gm12160	Vrk2	C1qbp	Taok1			Rbm39	Zkscan8
Clint1	Gm12082	Dhx33	Nufip2			Samhd1	Hist1h2be
Thg1l	Pnpt1	Derl2	Myo18a			Rprd1b	Carmil1
Adam19	A630052C17Rik	Nlrp1a	Phf12			Ppp1r16b	Cmah
Cyfip2	Ppp4r3b	Nlrp1b	Fam222b			Fam83d	Ripor2
Med7	Prorsd1	Pimreg	Traf4			Top1	Gmnn
Timd2	Mtif2	4933427D14Rik	Rpl23a			Srsf6	BC005537
Sgcd	Rtn4	Xaf1	Supt6			Hnf4a	Dusp22
Rack1	Sptbn1	Spns2	2610507B11Rik			Serinc3	Irf4
Trim41	Acyp2	Spns3	Spag5			Ywhab	Exoc2
Irgm1	Psme4	Ube2g1	Pigs			Stk4	Gmds
Gm5431	Erlec1	Ankfy1	Tnfaip1			Sdc4	Ripk1
Gm12185	Asb3	Atp2a3	Ift20			Ube2c	Pxdc1
Olfr56	Cpeb4	Ncbp3	Tmem97			Cd40	Prpf4b
Zfp62	Nprl3	Ctns	Nlk			Elmo2	Ly86
Mgat1	Ubtd2	Shpk	Lgals9			Zmynd8	Rreb1
Flt4	Stk10	Rap1gap2	Ksr1			Ncoa3	Ssr1
Cnot6	Fbxw11	Pafah1b1	Wsb1			B4galt5	Riok1
Mapk9	Npm1	Mettl16	Nf1			Rnf114	Txndc5
Rnf130	Kcnip1	Tsr1	Evi2			Ptpn1	Eef1e1
Tbc1d9b	Dock2	Srr	Utp6			Cstf1	Nedd9
Sqstm1	Spdl1	Smg6	Suz12			Rab22a	Mcur1
Gm26542	Slit3	Rpa1	Crlf3			Vapb	Cd83
Maml1	Pank3	Smyd4	Atad5			Gnas	Jarid2
Canx	Rars	Prpf8	Rnf135			Ss18l1	Mylip
Hnrnph1	Wwc1	Slc43a2	Rhot1			Dido1	Atxn1
Rufy1	Mat2b	Pitpna	Zfp207			Gid8	Nup153
Adamts2	Hmmr	Inpp5k	Psmd11			Ythdf1	Dek
Zfp354c	Pwwp2a	Myo1c	Asic2			Gmeb2	Zfp169
Grm6	Ttc1	Crk	Lig3			Tpd52l2	Phf2
Zfp2	Adra1b	Ywhae	Rffl			Dnajc5	Fam120a
Clk4	Gm12153	Vps53	Nle1			Samd10	Ninj1
Phykpl	Ublcp1	Glod4	Unc45b			Pag1	Card19
Hnrnpab	Rnf145	Nxn	Slfn8			Impa1	Bicd2
Sec24a	Ebf1	Timm22	Slfn2			Ythdf3	Iars
Sar1b	Gm12160	Abr	Ap2b1			Tbl1xr1	Spin1
Jade2	F630206G17Rik	Gosr1	Gas2l2			Phc3	Sema4d
Ube2b	Clint1	Cpd	Taf15			Skil	Syk
Cdkl3	Thg1l	Blmh	Heatr6			Pik3ca	Auh
Ppp2ca	Adam19	Nsrp1	Hnf1b			Actl6a	Sptlc1
Skp1a	Cyfip2	Ssh2	Synrg			Ttc14	Sfxn1
Vdac1	Timd2	Taok1	Tada2a			Atp11b	Cplx2
Fstl4	Havcr1	Nufip2	Acaca			Anxa5	4833439L19Rik
Hspa4	Sgcd	Myo18a	Aatf			Ccna2	Nop16
Zcchc10	Rack1	Phf12	Lhx1			Larp1b	Higd2a
Aff4	Trim41	Fam222b	Dhrs11			Setd7	Cltb
Sept8	Trim7	Traf4	Ggnbp2			Foxo1	Faf2
Kif3a	Gm5431	Nek8	Usp32			Tsc22d2	Rnf44
Il4	Gm12185	Rpl23a	Appbp2			Serp1	Lman2
Rad50	9930111J21Rik2	Proca1	Ppm1d			Siah2	Grk6
Irf1	Olfr56	Supt6	Bcas3			Mbnl1	Pdlim7
Gm12216	Ifi47	2610507B11Rik	Tbx2			Kpna4	Tmed9
Fnip1	Olfr1395	Spag5	Brip1			Nmd3	B230219D22Rik
Rapgef6	Zfp62	Ift20	Med13			Pdcd10	H2afy
Cdc42se2	Mgat1	Nlk	Rps6kb1			4930579G24Rik	Ubqln1
Tnip1	Cnot6	Lgals9	Tubd1			Tmem154	Hnrnpk
Anxa6	Mapk9	Ksr1	Vmp1			Fbxw7	Agtpbp1
Ccdc69	Rnf130	Wsb1	Ptrh2			Dclk2	Isca1
Gm2a	Tbc1d9b	Nf1	Cltc			Hdgf	Ptch1
G3bp1	Sqstm1	Evi2	Dhx40			Mef2d	Ercc6l2
Fam114a2	Maml1	Rab11fip4	Ypel2			Smg5	Zfp367
Mfap3	Canx	Suz12	Prr11			Slc25a44	Mfsd14b
Galnt10	Hnrnph1	Crlf3	Ska2			Pygo2	Uqcrb
Sap30l	Rufy1	Atad5	Trim37			Ubap2l	Ptdss1
Cnot8	Adamts2	Rnf135	Ppm1e			Tpm3	Zfp595
Gemin5	Grm6	Rhot1	Tex14			Dennd4b	Zfp58
Igtp	Clk4	5730455P16Rik	Sept4			Chtop	Zfp748
Zfp672	Phykpl	Zfp207	Mtmr4			Snx27	Zfp729b
Sh3bp5l	Hnrnpab	Psmd11	Supt4a			Rfx5	Zfp738
Gm12258	Rmnd5b	Lig3	Mrps23			Pi4kb	Tent4a
Rnf187	0610009B22Rik	Rffl	Msi2			Gabpb2	Nsun2
Trim17	Sec24a	Rad51d	Akap1			Cdc42se1	Med10
2310058D17Rik	Sar1b	Nle1	Coil			Cers2	Ice1
Trim11	Jade2	Slfn8	Trim25			Golph3l	Lpcat1
Arf1	Cdkn2aipnl	Slfn3	Gm525			Ensa	Clptm1l
Jmjd4	Ube2b	Ap2b1	Utp18			Mcl1	Exoc3
4933439C10Rik	Ppp2ca	Taf15	Mbtd1			Rprd2	Pdcd6
Nlrp3	Skp1a	Heatr6	Nme2			Sf3b4	Sdha
Mprip	Vdac1	Hnf1b	Nme1			Rnf115	Ccdc127
Cops3	9530068E07Rik	Ddx52	Spag9			Bcl9	Erap1
Nt5m	Fstl4	Synrg	Luc7l3			Tent5c	Cast
Rai1	Hspa4	Dusp14	Ankrd40			Man1a2	Ell2
Srebf1	Aff4	Tada2a	Cacna1g			Csde1	Glrx
Tom1l2	Rad50	Acaca	Acsf2			Olfml3	Fam172a
Atpaf2	Il5	Aatf	Lrrc59			Hipk1	Cetn3
Gid4	Irf1	Mrm1	Eme1			Rsbn1	Mef2c
Alkbh5	Slc22a5	Ggnbp2	Itga3			Lrig2	Tmem167
Llgl1	Fnip1	Myo19	Kat7			Atp5f1	Serinc5
Mief2	Rapgef6	Usp32	Fam117a			Wdr77	Arsb
Top3a	Cdc42se2	Appbp2	Slc35b1			Cd53	Ap3b1
Dhrs7b	Hint1	Ppm1d	Spop			Ahcyl1	Zbed3
Tnfrsf13b	Tnip1	Bcas3	Zfp652			Gnai3	Col4a3bp
Usp22	Anxa6	Tbx2	Abi3			Sars	Hmgcr
Aldh3a2	Ccdc69	Brip1	Igf2bp1			Clcc1	Utp15
Mapk7	Gm2a	Ints2	Ube2z			Slc30a7	Tnpo1
Epn2	G3bp1	Med13	Skap1			Mfsd14a	Bdp1
Grap	Gria1	Rps6kb1	Snx11			Slc35a3	Cenph
Prpsap2	Fam114a2	Tubd1	Cbx1			Cnn3	Ccnb1
Ulk2	Mfap3	Vmp1	Nfe2l1			Mettl14	Pik3r1
Akap10	Galnt10	Cltc	Sp2			Camk2d	Cd180
Specc1	Igtp	Dhx40	Kpnb1			Zgrf1	Mast4
Ttc19	Irgm2	Ypel2	Npepps			Cisd2	Nln
Ncor1	Zfp672	Ska2	Mllt6			Ube2d3	Kif2a
Cenpv	Sh3bp5l	Trim37	Psmb3			Bank1	Gapt
Trpv2	Zfp39	Ppm1e	Pip4k2b			Ppp3ca	Map3k1
2410006H16Rik	Rnf187	Tex14	Rpl23			Metap1	Slc38a9
Lrrc75a	Trim17	Mtmr4	Rpl19			Pdlim5	Snx18
Mmgt2	Trim11	Supt4a	Med1			Hs2st1	Ndufs4
Zfp287	Arf1	Dynll2	Cdk12			Sh3glb1	Paip1
Zfp286os	Zfp867	Cuedc1	Stard3			Rpf1	Hmgcs1
Tvp23b	Zkscan17	Msi2	Ormdl3			Prkacb	Pxk
Cox10	Mprip	Akap1	Med24			Fubp1	Thoc7
Hs3st3a1	Nt5m	Scpep1	Thra			Zranb2	Psmd6
Map2k4	Med9	Coil	Casc3			Tgs1	Slc4a7
Zkscan6	Rai1	Trim25	Wipf2			Lyn	Oxsm
Shisa6	Srebf1	Pctp	Cdc6			Sdcbp	Top2b
Tmem220	Atpaf2	Mmd	Rara			Rab2a	Ube2e1
Stx8	Gid4	Utp18	Top2a			Plekhf2	Gng2
Pik3r5	Drg2	Mbtd1	Ccr7			Trp53inp1	Dnajc9
Pik3r6	Alkbh5	Nme1	Smarce1			Ccne2	Ppp3cb
Myh10	Llgl1	Spag9	Krt19			Virma	Sec24c
Ndel1	Mief2	Luc7l3	Acly			Pnisr	Vcl
Pfas	Smcr8	Ankrd40	Dnajc7			Map3k7	Ap3m1
Aurkb	Dhrs7b	Acsf2	Rab5c			Bach2	Rps24
Vamp2	Tmem11	Lrrc59	Stat5b			Casp8ap2	Zmiz1
Chd3	Map2k3	Xylt2	Stat3			Ube2j1	Ppif
Trp53	Tnfrsf13b	Kat7	Atp6v0a1			Zfp292	Arf4
Fxr2	Usp22	Fam117a	Retreg3			Aptx	Appl1
Mpdu1	Mapk7	Slc35b1	Vps25			B4galt1	Arhgef3
Eif4a1	Grap	Spop	Becn1			Vcp	Selenok
Senp3	Prpsap2	Phb	Aoc2			Fancg	Dcp1a
Polr2a	Akap10	Zfp652	Aarsd1			Pax5	Spcs1
Zbtb4	Specc1	Abi3	Rundc1			Ncbp1	Nisch
Tmem256	Ttc19	Gngt2	Rpl27			Coro2a	Bap1
Acap1	Ncor1	Igf2bp1	Nbr1			Tgfbr1	Sh3bp5
Neurl4	Ubb	Ube2z	Dhx8			Rnf20	Eaf1
Eif5a	Trpv2	Skap1	Lsm12			Smc2	Oxnad1
Elp5	2410006H16Rik	Snx11	G6pc3			Nipsnap3b	Parg
Ctdnep1	Mmgt2	Cbx1	Slc25a39			Tmem38b	Glud1
Gabarap	Zfp286	Nfe2l1	Grn			Rad23b	Wapl
Mink1	Tvp23b	Sp2	Gjc1			Fam206a	Ccser2
Pfn1	Cox10	Kpnb1	Eftud2			Akap2	Ghitm
Camta2	Hs3st3a1	Npepps	Dcakd			Txn1	Tspan14
Kif1c	Map2k4	Mrpl45	Nmt1			Ecpas	Txndc16
Zfp3	Stx8	Socs7	Plcd3			Ugcg	Ero1l
Rabep1	Myh10	Psmb3	Fmnl1			Ptbp3	Psmc6
Nup88	Ndel1	Pip4k2b	Map3k14			Pole3	Gnpnat1
C1qbp	Rpl26	Rpl23	Plekhm1			Tlr4	Gmfb
Dhx33	Slc25a35	Lasp1	Gosr2			Cdk5rap2	Socs4
Derl2	Pfas	Rpl19	Nsf			Zdhhc21	Mapk1ip1l
Nlrp1a	Ctc1	Fbxl20	Kansl1			Ttc39b	Ktn1
Nlrp1b	Aurkb	Med1	Cdc27			Snapc3	Exoc5
Pimreg	Vamp2	Cdk12	Tlk2			Mysm1	Ap5m1
4933427D14Rik	Alox12b	Stard3	Cyb561			Usp1	Naa30
Xaf1	Cntrob	Nr1d1	Taco1			Jak1	Ttc5
Spns2	Trappc1	Casc3	Map3k3			Mier1	Osgep
Spns3	Chd3	Wipf2	Limd2			Slc35d1	Pip4p1
Ube2g1	Naa38	Cdc6	Strada			Ssbp3	Pnp
Ankfy1	Wrap53	Rara	Ddx42			Tceanc2	Hnrnpc
Zzef1	Trp53	Top2a	Smarcd2			Ndc1	Supt16
Atp2a3	Fxr2	Ccr7	Cd79b			Btf3l4	Rab2b
Ncbp3	Mpdu1	Smarce1	Icam2			Eps15	Dad1
Ctns	Eif4a1	Nt5c3b	Ern1			Efcab14	Acin1
Shpk	Senp3	Acly	Tex2			Lrrc41	Bcl2l2
Rap1gap2	Polr2a	Dnajc7	Pecam1			Nasp	Pabpn1
Pafah1b1	Zbtb4	Nkiras2	Milr1			Prdx1	Dcaf11
Mettl16	Tmem256	Dhx58	Ddx5			Atp6v0b	Psme1
Tsr1	Acap1	Rab5c	Cep95			Foxj3	Irf9
Srr	Gps2	Stat5b	Smurf2			Hivep3	Tm9sf1
Smg6	Eif5a	Stat3	Kpna2			Smap2	Nedd8
Rpa1	Ctdnep1	Atp6v0a1	Nol11			Ppt1	Khnyn
Smyd4	Gabarap	Retreg3	Pitpnc1			Cap1	Sdr39u1
Mir22hg	Slc16a13	Psme3	Psmd12			Mycbp	Mphosph8
Prpf8	0610010K14Rik	Aarsd1	Helz			Stk40	Pspc1
Slc43a2	Mink1	Rundc1	Prkca			Thrap3	Cryl1
Pitpna	Slc25a11	Brca1	Cep112			Ago3	Eef1akmt1
Inpp5k	Rnf167	Nbr1	Rgs9			Ago1	Xpo4
Myo1c	Pfn1	Rdm1	Gna13			Psmb2	Sap18
Crk	Spag7	Lsm12	Slc16a6			Sfpq	Zdhhc20
Ywhae	Camta2	Hdac5	Prkar1a			Phc2	Phf11b
Vps53	Kif1c	BC030867	Map2k6			Zfp362	Gm49336
Glod4	Zfp3	Ubtf	Slc39a11			S100pbp	Mtmr6
Nxn	Rabep1	Grn	Hid1			Rbbp4	Spata13
Timm22	Nup88	Gjc1	Jpt1			Bsdc1	Kpna3
Abr	C1qbp	Eftud2	Sumo2			Marcksl1	Wdfy2
Gosr1	Dhx33	Kif18b	Nup85			Txlna	Ctsb
Cpd	Derl2	Dcakd	Gga3			Khdrbs1	Blk
Blmh	Mis12	Nmt1	Mif4gd			Laptm5	Fam167a
Nsrp1	4933427D14Rik	Fmnl1	Slc25a19			Rcc1	Mtmr9
Ssh2	Xaf1	Map3k14	Grb2			Sesn2	Zfp395
Taok1	Mybbp1a	Arhgap27	Recql5			Eya3	Pbk
Nufip2	Spns3	Plekhm1	Sap30bp			Stx12	Esco2
Myo18a	Ube2g1	Gosr2	Galk1			Fam76a	Ptk2b
Phf12	Ankfy1	Nsf	Unk			Wasf2	Trim35
Fam222b	Zzef1	Arf2	Acox1			Wdtc1	Dpysl2
Traf4	Atp2a3	Kansl1	Srp68			Zdhhc18	Bnip3l
Nek8	Ncbp3	Cdc27	Rnf157			Sh3bgrl3	Ppp2r2a
Rpl23a	Emc6	Itgb3	Ube2o			Ldlrap1	Cdca2
Proca1	Ctns	Mettl2	Rhbdf2			Maco1	Kctd9
Supt6	Rap1gap2	Tlk2	Jmjd6			Runx3	Slc25a37
2610507B11Rik	Pafah1b1	Tanc2	Srsf2			Clic4	Bin3
Spag5	Mettl16	Dcaf7	Mfsd11			Srsf10	Ccar2
Poldip2	Mnt	Taco1	Tnrc6c			Eloa	Reep4
Ift20	Tsr1	Strada	Tmc6			Hnrnpr	Xpo7
Nlk	Smg6	Ccdc47	Tmc8			Cdc42	Fndc3a
Lyrm9	Rpa1	Ddx42	Syngr2			Usp48	Rb1
Lgals9	Smyd4	Psmc5	Tk1			Eif4g3	Itm2b
Ksr1	Prpf8	Smarcd2	Gm20708			Hp1bp3	Nudt15
Wsb1	Slc43a2	Cd79b	Socs3			Capzb	Sucla2
Nf1	Pitpna	Icam2	Pgs1			Emc1	Lcp1
Evi2	Inpp5k	Ern1	Cyth1			Rcc2	Cog3
Rab11fip4	Myo1c	Tex2	Cbx8			Szrd1	Slc25a30
Suz12	Crk	Pecam1	Tbc1d16			Fbxo42	Lacc1
Crlf3	Ywhae	Milr1	Rptor			Ddi2	Epsti1
Atad5	Vps53	Ddx5	Slc38a10			Efhd2	Elf1
Rnf135	Glod4	Cep95	Actg1			BC080695	Mzt1
Rhot1	Nxn	Smurf2	Nploc4			Vps13d	Mycbp2
5730455P16Rik	Abr	Kpna2	Slc25a10			Tnfrsf1b	Rnf219
Zfp207	Trarg1	Nol11	P4hb			Tardbp	Rbm26
Psmd11	Gosr1	Pitpnc1	Alyref			Tmem201	Ndfip2
Ccl2	Cpd	Psmd12	Aspscr1			Nol9	Dnajc3
Lig3	Blmh	Helz	Lrrc45			Gnb1	Mbnl2
Rffl	Nsrp1	Cacng1	Fasn			Nadk	Ipo5
Rad51d	Ssh2	Prkca	Ccdc57			Ssu72	Stk24
Nle1	Git1	Cep112	Slc16a3			Mrpl20	Gpr18
Slfn8	Trp53i13	Gna13	Csnk1d			Cdk6	Tm9sf2
Slfn10-ps	Abhd15	Slc16a6	Cybc1			Gatad1	AW549877
Gm20234	Taok1	Arsg	Foxk2			Krit1	Oxct1
Slfn3	Nufip2	Prkar1a	Wdr45b			Cd36	Prkaa1
AA465934	Myo18a	Abca5	Tbcd			Phtf2	Ttc33
Ap2b1	Phf12	Map2k6	B3gntl1			Pmpcb	Ptger4
Taf15	Flot2	Slc39a11	Rab10			Orc5	Rictor
Ccl9	Eral1	D11Wsu47e	Dtnb			Srpk2	Nup155
E230016K23Rik	Fam222b	Cd300lf	Dnmt3a			Rint1	Brix1
Ccl3	Traf4	Slc9a3r1	Dnajc27			Nub1	Rad1
Ccl4	Rpl23a	Tmem104	Cenpo			Xrcc2	Amacr
Heatr6	Supt6	Kctd2	Ncoa1			Paxip1	Sub1
Gm12576	2610507B11Rik	Jpt1	Itsn2			Rbm33	Mtmr12
Hnf1b	Spag5	Sumo2	Atad2b			Cenpa	Golph3
Ddx52	Aldoc	Nup85	Klhl29			Preb	6030458C11Rik
Synrg	Pigs	Gga3	Ldah			Snx17	Basp1
Dusp14	Poldip2	Slc25a19	Hs1bp3			Supt7l	Retreg1
Tada2a	Tnfaip1	Grb2	Pum2			Ppp1cb	Zfp622
Acaca	Ift20	Tmem94	Laptm4a			Ctbp1	Otulinl
Aatf	Tmem97	Recql5	Ttc32			Maea	Ctnnd2
Mrm1	Nlk	Sap30bp	Smc6			Fam53a	Dap
Ggnbp2	Lgals9	Unk	Fam49a			Tacc3	Ankrd33b
Myo19	Ksr1	Unc13d	Ddx1			Nsd2	March6
Usp32	Wsb1	Mrpl38	Trib2			Mxd4	Sema5a
Appbp2	Nf1	Acox1	Greb1			Add1	Mtdh
Appbp2os	Evi2	Srp68	Rock2			Acox3	Cox6c
Ppm1d	Evi2a	Rnf157	Pqlc3			Tbc1d14	Ankrd46
Bcas3	Utp6	Ube2o	Pdia6			Wfs1	Pabpc1
Tbx2	Suz12	Rhbdf2	Nol10			Fbxl5	Ywhaz
Brip1	Crlf3	Jmjd6	Itgb1bp1			Cd38	Zfp706
Brip1os	Atad5	Srsf2	Cpsf3			Klf3	Rrm2b
Ints2	Rnf135	Mfsd11	Adam17			Smim14	Azin1
Med13	Rhot1	Sec14l1	Ywhaq			Ube2k	Eif3h
Rps6kb1	Zfp207	Sept9	9030624G23Rik			Rhoh	Utp23
Tubd1	Psmd11	Tnrc6c	Taf1b			Gnpda2	Rad21
Vmp1	Asic2	Tmc6	Grhl1			Commd8	Med30
Cltc	Lig3	Syngr2	Rrm2			Ociad1	Taf2
Dhx40	Rffl	Gm20708	Kidins220			Usp46	Zhx2
Ypel2	Nle1	Tk1	Rnf144a			Fip1l1	Derl1
Prr11	Unc45b	Birc5	Trappc12			Srd5a3	Fam91a1
Ska2	Slfn8	Pgs1	Eipr1			Clock	Tmem65
Trim37	Gm20234	Cyth1	Myt1l			Rest	Rnf139
Ppm1e	Slfn2	Cant1	Acp1			Rufy3	Mtss1
Tex14	AI662270	Cbx2	Dld			Mob1b	Sqle
Mtmr4	AA465934	Cbx8	Cog5			Rchy1	Myc
Supt4a	Ap2b1	Cbx4	Hbp1			G3bp2	Fam49b
Mir142hg	Gas2l2	Tbc1d16	Pik3cg			Sept11	Asap1
Dynll2	Taf15	Eif4a3	Nampt			Ccni	Efr3a
Srsf1	Heatr6	Endov	Sypl			Cnot6l	Tmem71
Cuedc1	Hnf1b	Rptor	Atxn7l1			Hnrnpd	Sla
Msi2	Synrg	Baiap2	Twist1			Hnrnpdl	St3gal1
Akap1	Tada2a	Slc38a10	Hdac9			Sec31a	Chrac1
Scpep1	Acaca	Bahcc1	Snx13			Lin54	Ago2
Coil	Aatf	Actg1	Tspan13			Aff1	Ptp4a3
Trim25	Lhx1	Nploc4	Bzw2			Spp1	Them6
Pctp	Dhrs11	Hgs	Ifrd1			Gbp9	Ly6d
Mmd	Ggnbp2	P4hb	Zfp277			Gbp4	Ly6e
Cox11	Usp32	Pcyt2	Pnpla8			Lrrc8c	Ly6a
Utp18	Appbp2	Aspscr1	G2e3			Lrrc8d	Top1mt
Mbtd1	Ppm1d	Gps1	Scfd1			Tmed5	Plec
Nme1	Bcas3	Dus1l	Strn3			Pcgf3	Grina
Spag9	Tbx2	Csnk1d	Nubpl			Ep400	Cyc1
Luc7l3	Brip1	Narf	Npas3			Pitpnb	Slc39a4
Ankrd40	Brip1os	Foxk2	Sptssa			Coro1c	Lrrc14
Cacna1g	Ints2	Wdr45b	Eapp			Ube3b	Rpl8
Acsf2	Med13	Tbcd	Snx6			Mmab	1110038F14Rik
Lrrc59	Rps6kb1	B3gntl1	Baz1a			Gltp	Myh9
Xylt2	Tubd1	Rab10	2700097O09Rik			Sppl3	Txn2
Ppp1r9b	Vmp1	Kif3c	Srp54c			Unc119b	Ncf4
Kat7	Ptrh2	Dtnb	1110008L16Rik			Mlec	Csf2rb
Fam117a	Cltc	Dnmt3a	Psma6			Dynll1	Rac2
Slc35b1	Dhx40	Cenpo	Ralgapa1			Srsf9	Cyth4
Spop	Ypel2	Ncoa1	Brms1l			Pxn	Triobp
Phb	Prr11	Itsn2	Mbip			Taok3	Micall1
Zfp652	Ska2	Ubxn2a	Slc25a21			Fbxw8	Polr2f
Abi3	Trim37	Atad2b	Prps1l3			Plbd2	Tmem184b
Gngt2	Ppm1e	Ldah	Mipol1			Dtx1	Csnk1e
Igf2bp1	Tex14	Pum2	Sec23a			Ptpn11	Ddx17
Ube2z	Sept4	Laptm4a	Trappc6b			Aldh2	Tomm22
Skap1	Mtmr4	Ttc32	Mia2			Brap	Josd1
Snx11	Supt4a	Gen1	Fbxo33			Atp2a2	Gtpbp1
Cbx1	Mir142hg	Smc6	Lrfn5			Camkk2	Sun2
Nfe2l1	Dynll2	Fam49a	Klhl28			Anapc5	Cbx6
Gm11523	2010015M23Rik	Ddx1	Togaram1			Rhof	Apobec3
D030028A08Rik	Srsf1	Trib2	Prpf39			Mlxip	Cbx7
Sp2	Mrps23	Greb1	Fkbp3			Vps33a	Mief1
Kpnb1	Msi2	E2f6	Fancm			Zcchc8	Atf4
Npepps	Gm15893	Rock2	Mis18bp1			Sbno1	Cacna1i
Mrpl45	Akap1	Pdia6	Pole2			Kmt5a	Mrtfa
Socs7	Coil	Nol10	Arf6			Tmed2	St13
Gm11613	Trim25	Odc1	Atp5s			Zfp664	Xpnpep3
Psmb3	Gm525	Itgb1bp1	Map4k5			Tpst1	Rbx1
Pip4k2b	Utp18	Cpsf3	Sav1			Eif4h	Ep300
Rpl23	Mbtd1	Iah1	Nin			Tbl2	Zc3h7b
Lasp1	Nme2	Adam17	Frmd6			Mdh2	Tob2
Arl5c	Nme1	Ywhaq	Actr10			Ywhag	Desi1
Rpl19	Spag9	Taf1b	Psma3			Cux1	Ccdc134
Stac2	Luc7l3	Kidins220	Arid4a			Ap1s1	Srebf2
Fbxl20	Ankrd40	Rnf144a	Timm9			Lrch4	Tnfrsf13c
Med1	Cacna1g	Trappc12	2700049A03Rik			Agfg2	Rrp7a
Cdk12	Acsf2	Eipr1	Jkamp			Mepce	Poldip3
Stard3	Lrrc59	Pxdn	Rtn1			Actb	Arfgap3
Ikzf3	Eme1	Tmem18	Pcnx4			Pomp	Pacsin2
Psmd3	Ppp1r9b	Dld	Ppm1a			Slc7a1	Tspo
Nr1d1	Itga3	Bcap29	Mnat1			Ubl3	Ttll12
Msl1	Kat7	Dus4l	Slc38a6			Pds5b	Parvg
Casc3	Fam117a	Cog5	Hif1a			Sem1	Nup50
Wipf2	Slc35b1	Prkar2b	Kcnh5			C1galt1	5031439G07Rik
Cdc6	Spop	Pik3cg	Ppp2r5e			Glcci1	Atxn10
Rara	Zfp652	Nampt	Sgpp1			Phf14	Cerk
Top2a	Abi3	Sypl	Mthfd1			Tmem106b	Creld2
Ccr7	Gngt2	Atxn7l1	Zbtb25			Tmem168	Alg10b
Smarce1	Igf2bp1	Twistnb	Zbtb1			Capza2	Gxylt1
Eif1	Ube2z	Hdac9	Churc1			Wasl	Pphln1
Nt5c3b	Skap1	Snx13	Fntb			Calu	Slc38a1
Acly	Snx11	Tspan13	Max			Ahcyl2	Slc38a2
Dnajc7	Cbx1	Bzw2	Fut8			Nrf1	Pced1b
Nkiras2	Nfe2l1	Ispd	Gphn			Klhdc10	Slc48a1
Dhx58	Pnpo	Dgkb	Atp6v1d			Mkln1	Senp1
Rab5c	D030028A08Rik	Ifrd1	Eif2s1			Nup205	Asb8
Stat5b	Sp2	Zfp277	Tmem229b			Mtpn	Kansl2
Stat3	Kpnb1	Dock4	Vti1b			Creb3l2	Ccnt1
Atp6v0a1	Npepps	Immp2l	Zfyve26			Zc3hav1l	Arf3
Mlx	Socs7	Pnpla8	Rad51b			Zc3hav1	Tuba1b
Retreg3	Mllt6	Stxbp6	Zfp36l1			Ubn2	Fmnl3
Psme3	Psmb3	Prkd1	Actn1			Luc7l2	Tmbim6
Aarsd1	Pip4k2b	G2e3	Dcaf5			Hipk2	Racgap1
Rundc1	Cwc25	Scfd1	Exd2			Kdm7a	Smarcd1
Brca1	Rpl23	Strn3	Slc39a9			Braf	Larp4
Nbr1	Lasp1	Ap4s1	Susd6			E330009J07Rik	Dip2b
Rdm1	Rpl19	Nubpl	Srsf5			Casp2	Atf1
Lsm12	Stac2	Npas3	Cox16			Gimap8	Letmd1
Hdac5	Fbxl20	Eapp	Gm20498			Gimap4	Csrnp2
BC030867	Med1	Snx6	Synj2bp			Gpnmb	Dazap2
Atxn7l3	Cdk12	Baz1a	Pcnx			Hnrnpa2b1	Slc4a8
Ubtf	Stard3	Srp54c	Sipa1l1			Znrf2	Acvr1b
Grn	Mien1	Ppp2r3c	Rgs6			Herc3	Eif4b
Gpatch8	Ikzf3	1110008L16Rik	Dpf3			Smarcad1	Sp1
Gjc1	Ormdl3	Psma6	Dcaf4			Serbp1	Prr13
Eftud2	Psmd3	Nfkbia	Zfyve1			Eif2ak3	Pcbp2
Kif18b	Med24	Ralgapa1	Rbm25			Rmnd5a	Atf7
Dcakd	Thra	Brms1l	Psen1			Immt	Calcoco1
Nmt1	Msl1	Mbip	Numb			Usp39	Hoxc4
Fmnl1	Casc3	Prps1l3	Dnal1			0610030E20Rik	Smug1
Map3k14	Wipf2	Mipol1	Elmsan1			Mat2a	Cbx5
Arhgap27	Cdc6	Sec23a	Ptgr2			Tgoln1	Hnrnpa1
Arhgap27os3	Rara	Trappc6b	Zfp410			Kcmf1	Copz1
Plekhm1	Top2a	Mia2	Entpd5			Pole4	Zfp385a
Gosr2	Ccr7	Fbxo33	Lin52			Hk2	Nckap1l
Nsf	Smarce1	Lrfn5	Arel1			Mthfd2	Naa60
Arf2	Krt19	Klhl28	Dlst			Mob1a	Slx4
Kansl1	Eif1	Prpf39	Eif2b2			Tex261	Crebbp
Cdc27	Acly	Fancm	Nek9			Zfp638	Tfap4
Itgb3	Cnp	Mis18bp1	Tmed10			Dusp11	Coro7
Mettl2	Dnajc7	Mdga2	Batf			Pcyox1	Hmox2
Tlk2	Nkiras2	Klhdc1	Erg28			Tia1	Cdip1
Tanc2	Rab5c	Atp5s	Ttll5			Rab7	Ubald1
Dcaf7	Stat5b	Map4k5	Gpatch2l			Sec61a1	Mgrn1
Taco1	Stat5a	Sav1	Angel1			Mcm2	Nudt16l1
Map3k3	Stat3	Nin	Cipc			Nup210	Glyr1
Strada	Atp6v0a1	Tmx1	Gstz1			Slc6a6	Ubn1
Ccdc47	Mlx	Actr10	Tmed8			Nr2c2	Pmm2
Ddx42	Retreg3	Psma3	Vipas39			Suclg2	Carhsp1
Psmc5	Tubg1	Arid4a	Ahsa1			Foxp1	Usp7
Smarcd2	Vps25	2700049A03Rik	Sptlc2			Eif4e3	1810013L24Rik
Cd79b	Becn1	Jkamp	Alkbh1			Ppp4r2	Ciita
Icam2	Psme3	Rtn1	Nrxn3			Arl8b	Rmi2
Ern1	Aoc2	Pcnx4	Cep128			Edem1	Snn
Tex2	Aarsd1	Dhrs7	Gtf2a1			Setd5	Gspt1
Pecam1	Rundc1	Ppm1a	Ston2			Jagn1	Rrn3
Milr1	Rpl27	Mnat1	Sel1l			Vhl	Pdxdc1
Ddx5	Nbr1	Slc38a6	Gpr65			Mbd4	Nde1
Cep95	Dhx8	Hif1a	Kcnk10			Zfp422	Fopnl
Smurf2	Lsm12	Snapc1	Zc3h14			Rassf4	Mcm4
Kpna2	G6pc3	Ppp2r5e	Foxn3			Adipor2	Mzt2
Nol11	Atxn7l3	Wdr89	Efcab11			Wnk1	Spidr
Pitpnc1	Ubtf	Mthfd1	Tdp1			Il17ra	Ppm1f
Psmd12	Slc25a39	Zbtb25	Calm1			Atp6v1e1	Mapk1
Helz	Grn	Zbtb1	Ttc7b			Mical3	Sdf2l1
Cacng1	Gpatch8	Plekhg3	Rps6ka5			Aicda	Ube2l3
Prkca	Ccdc43	Churc1	Ccdc88c			Ing4	Pi4ka
Gm11657	Gjc1	Fntb	Ppp4r3a			Chd4	Snap29
Cep112	Eftud2	Max	Fbln5			Ncapd2	Crkl
Gna13	Kif18b	Fut8	Trip11			Vamp1	Med15
Slc16a6	Dcakd	Gphn	Atxn3			Rad51ap1	Dgcr2
Arsg	Nmt1	Mpp5	Cpsf2			Ccnd2	Slc25a1
Prkar1a	Plcd3	Eif2s1	Slc24a4			Clec2d	Ranbp1
Abca5	Fmnl1	Tmem229b	Rin3			Ybx3	Comt
Map2k6	Map3k14	Pigh	Golga5			Etv6	Cdc45
2610035D17Rik	Arhgap27os3	Vti1b	Itpk1			Lrp6	Ufd1
Slc39a11	Plekhm1	Rdh11	Tmem251			Dusp16	Hira
Cog1	Gosr2	Rdh12	Btbd7			Atf7ip	Iglc2
D11Wsu47e	Nsf	Zfyve26	Ddx24			Dera	B3gnt5
Cd300lf	Kansl1	Rad51b	Dicer1			Aebp2	Abcc5
Slc9a3r1	Cdc27	Actn1	Syne3			Etnk1	Dvl3
Tmem104	Tlk2	Dcaf5	Atg2b			Bcat1	Abcf3
Kctd2	Cyb561	Exd2	Papola			Bhlhe41	Psmd2
Jpt1	Dcaf7	Erh	Vrk1			Klhl42	Eif4g1
Sumo2	Taco1	Slc39a9	Setd3			Prpf31	Senp2
Nup85	Map3k3	Susd6	Evl			Rps9	Tra2b
Gga3	Limd2	Srsf5	Yy1			Leng8	Etv5
Slc25a19	Strada	Cox16	Wars			Hspbp1	Dnajb11
Grb2	Ccdc47	Med6	Wdr25			Fiz1	Eif4a2
Tmem94	Ddx42	Map3k9	Begain			U2af2	St6gal1
Recql5	Smarcd2	Pcnx	Ppp2r5c			Zfp329	Lpp
Sap30bp	Cd79b	Sipa1l1	Dync1h1			Zscan22	Ccdc50
H3f3b	Icam2	Dpf3	Hsp90aa1			Rnf225	Opa1
Unk	Ern1	Rbm25	Wdr20			Trim28	Acap2
Unc13d	Tex2	Psen1	Tecpr2			Selenow	Pak2
Trim47	Pecam1	Numb	Rcor1			Slc1a5	Nrros
Mrpl38	Milr1	Elmsan1	Traf3			Ptgir	Ubxn7
Acox1	Ddx5	Zfp410	Eif5			Calm3	Pcyt1a
Srp68	Cep95	Entpd5	Mark3			Ppp5c	Tfrc
Rnf157	Smurf2	Lin52	Apopt1			Hif3a	Tnk2
Ube2o	Kpna2	Npc2	Klc1			Fbxo46	Rubcn
Rhbdf2	Nol11	Isca2	Xrcc3			Ethe1	Fyttd1
1810032O08Rik	Pitpnc1	Arel1	Ppp1r13b			Cd79a	Lrch3
Jmjd6	Psmd12	Dlst	Akt1			Arhgef1	Zfp148
Srsf2	Helz	Nek9	Pld4			Pou2f2	Heg1
Mfsd11	Prkca	Tmed10	Jag2			Ceacam2	Hacd2
Sec14l1	Gm11657	Batf	Pacs2			Ccdc97	Parp14
Sept9	Cep112	Erg28	Mta1			Hnrnpul1	Dtx3l
Tnrc6c	Rgs9	Ttll5	Tedc1			2310022A10Rik	Parp9
Tmc6	Gna13	Gpatch2l	Zfp386			Hnrnpl	Kpna1
Syngr2	Slc16a6	Cipc	Esyt2			Actn4	Fam162a
Gm20708	Prkar1a	Pomt2	Ncapg2			Zfp84	Cd86
Tk1	Map2k6	Tmed8	Ptprn2			Cox6b1	Hcls1
Birc5	2610035D17Rik	Sptlc2	Rapgef5			4931406P16Rik	Gtf2e1
Pgs1	Slc39a11	Alkbh1	Cdca7l			Cebpg	Lrrc58
Cyth1	Rpl38	Slirp	Sp4			Lrp3	Gsk3b
Usp36	Slc9a3r1	Snw1	Gdi2			Zfp507	Adprh
Cant1	Tmem104	Adck1	Fam208b			Emc10	Timmdc1
Cbx2	Hid1	Cep128	Net1			Spib	Poglut1
Cbx8	Jpt1	Gtf2a1	Pitrm1			Nup62	Tmem39a
Cbx4	Sumo2	Sel1l	Pfkp			Prmt1	Zbtb20
Gm11755	Nup85	Galc	Wdr37			Cd37	Qtrt2
Tbc1d16	Gga3	Gpr65	Gtpbp4			Gys1	Atp6v1a
Eif4a3	Mif4gd	Zc3h14	Larp4b			Bax	Naa50
Endov	Slc25a19	Foxn3	Dip2c			Ldha	Atg3
Rptor	Grb2	Efcab11	Zmynd11			Zdhhc13	Btla
Gm11767	Tmem94	Tdp1	Mtr			Nipa2	Cd200
Baiap2	Tsen54	Psmc1	Heatr1			Ube3a	Abhd10
Slc38a10	Recql5	Calm1	Edaradd			Selenos	Plcxd2
Bahcc1	Sap30bp	Ttc7b	Ero1lb			Mef2a	Cip2a
Actg1	Galk1	Rps6ka5	Lyst			Fam169b	Cd47
Nploc4	H3f3b	Ccdc88c	B3galnt2			Abhd2	Bbx
Hgs	Unk	Ppp4r3a	Tbce			Prc1	Cblb
P4hb	Wbp2	Fbln5	Ggps1			Man2a2	Alcam
Arhgdia	Trim47	Trip11	Arid4b			Iqgap1	Nfkbiz
Alyref	Acox1	Atxn3	Psma2			Stard5	Cep97
Pcyt2	Srp68	Cpsf2	Cdk13			Zfand6	Tomm70a
Mafg	Rnf157	Slc24a4	Rala			Ctsc	Tbc1d23
Aspscr1	Ubald2	Rin3	Vps41			Prcp	Cpox
Gps1	Prpsap1	Golga5	Amph			Kctd14	Cldnd1
Dus1l	Ube2o	Itpk1	Stard3nl			Ints4	Cggbp1
Csnk1d	Rhbdf2	Btbd7	Elmo1			Clns1a	Hspa13
Narf	1810032O08Rik	Ddx24	Trim27			Spcs2	Usp25
Foxk2	Jmjd6	Ifi27	Zkscan3			Ppme1	D16Ertd472e
Wdr45b	Srsf2	Ifi27l2a	Hist1h2be			Ucp2	Gabpa
Tbcd	Mfsd11	Dicer1	Hist1h2bc			Rab6a	Ltn1
B3gntl1	Sec14l1	Syne3	Slc17a3			Xndc1	Cct8
Rab10os	Sept9	Glrx5	Carmil1			Trim34a	Bach1
Rab10	Tnrc6c	Atg2b	Cmah			Trim30b	Scaf4
Kif3c	Tmc6	Papola	Ripor2			Trim30a	Mis18a
1110002L01Rik	Tmc8	Vrk1	Gmnn			Fam160a2	4932438H23Rik
Asxl2	Syngr2	Setd3	Cdkal1			Timm10b	Ifnar1
Dtnb	Tk1	Ccnk	E2f3			Tpp1	Ifngr2
Dnmt3a	Gm20708	Evl	Dusp22			Eif3f	Tmem50b
Cenpo	Birc5	Yy1	Irf4			Tmem9b	Son
Ptrhd1	Socs3	Wars	Exoc2			Ipo7	Slc5a3
Ncoa1	Pgs1	Wdr25	Foxf2			Wee1	Runx1
Itsn2	Cyth1	Ppp2r5c	Gmds			Far1	Morc3
Sf3b6	Usp36	Hsp90aa1	Serpinb1a			Rras2	Ets2
Ubxn2a	Cant1	Wdr20	Serpinb6a			Pde3b	Hmgn1
Atad2b	Cbx8	Zfp839	Pxdc1			Xylt1	Dynlt1f
Gm32828	Cbx4	Tecpr2	Prpf4b			Rps15a	Ezr
Ldah	Tbc1d16	Rcor1	Cdyl			Arl6ip1	Qk
Pum2	Eif4a3	Traf3	Lyrm4			Dcun1d3	Tcp1
Laptm4a	Rptor	Cdc42bpb	Fars2			Eef2k	Acat2
Ttc32	Slc38a10	Eif5	Ly86			Ubfd1	Wtap
Gen1	Actg1	Mark3	Rreb1			Prkcb	Sod2
Smc6	Nploc4	Klc1	Ssr1			Rbbp6	Tbp
Fam49a	Slc25a10	Ppp1r13b	Riok1			Il4ra	Chd1
Ddx1	Mcrip1	Inf2	Snrnp48			Sbk1	Riok2
Nbas	P4hb	Akt1	Txndc5			Nfatc2ip	Lnpep
Trib2	Arhgdia	Cep170b	Eef1e1			Atxn2l	Ppp2r1a
Gm5432	Alyref	Pld4	Slc35b3			Aldoa	Zfp943
Greb1	Sirt7	Gpr132	Ofcc1			Cd2bp2	Zfp213
E2f6	Mafg	Jag2	Pak1ip1			Tbc1d10b	Srrm2
Rock2	Pycr1	Pacs2	Nedd9			Itgal	Elob
Pdia6	Aspscr1	Mta1	Tmem170b			Srcap	Kctd5
Nol10	Cenpx	Tedc1	Hivep1			Fus	Pdpk1
Odc1	Lrrc45	Zfp386	Nol7			Plekha1	Ntn3
Gm48693	Fasn	Esyt2	Ranbp9			Fam53b	Ccnf
3110053B16Rik	Ccdc57	Ncapg2	Cd83			Psmd13	Rnps1
Asap2	Slc16a3	Rapgef5	Jarid2			Ap2a2	Mlst8
Gm20535	Csnk1d	Cdca7l	Dtnbp1			Tollip	Traf7
Itgb1bp1	Cybc1	Gdi2	Mylip			Lsp1	Pkd1
Cpsf3	Narf	Fam208b	Atxn1			Cd81	Jpt2
Iah1	Foxk2	Asb13	Nup153			Nap1l4	Cramp1l
Adam17	Wdr45b	Net1	Dek			A430078G23Rik	BC003965
Ywhaq	Fn3krp	Pitrm1	Phf2			Arhgef18	Ube2i
Taf1b	Tbcd	Pfkp	Fam120a			Fcer2a	Rhot2
Kidins220	B3gntl1	Wdr37	Wnk2			Map2k7	Pigq
Rnf144a	Rab10	Idi1	Ninj1			Elavl1	Axin1
Trappc12	1110002L01Rik	Gtpbp4	Card19			Cers4	Luc7l
Eipr1	Asxl2	Larp4b	Susd3			Tubgcp3	Neurl1b
Pxdn	Dtnb	Dip2c	Fgd3			Pcid2	Ergic1
Tmem18	Dnmt3a	Zmynd11	Bicd2			Tfdp1	Atp6v0e
Dld	Dnajc27	Ryr2	Ippk			Rasa3	Crebrf
Bcap29	Cenpo	Mtr	Cenpp			Agpat5	Zbtb9
Dus4l	Ncoa1	Heatr1	Iars			Slc25a15	Bak1
Cog5	Itsn2	Lgals8	Spin1			Ikbkb	Itpr3
Prkar2b	Sf3b6	Edaradd	Secisbp2			Kat6a	Hmga1
Pik3cg	Atad2b	Ero1lb	Sema4d			Plekha2	Nudt3
Nampt	Klhl29	Lyst	Syk			Tacc1	Rps10
Sypl	Ldah	B3galnt2	Auh			Nsd3	D17Wsu92e
F730043M19Rik	Hs1bp3	Tbce	Nfil3			Lsm1	Ppard
Atxn7l1	Pum2	Ggps1	Sptlc1			Hook3	Fkbp5
Atxn7l1os2	Laptm4a	Arid4b	Sfxn1			Plpbp	Srpk1
Twistnb	Ttc32	Psma2	Simc1			Eif4ebp1	Brpf3
Hdac9	Smc6	Cdk13	Faf2			Tnks	Kctd20
Snx13	Fam49a	Rala	Rnf44			Frg1	Stk38
Tspan13	Ddx1	Pou6f2	Unc5a			Irf2	Srsf3
Bzw2	Nbas	Vps41	Uimc1			Ing2	Pim1
Ispd	Trib2	Stard3nl	Zfp346			Clcn3	Tbc1d22b
Dgkb	Greb1	Elmo1	Prelid1			Cpe	Cmtr1
Ifrd1	E2f6	Trim27	Lman2			Msmo1	Abcg1
Zfp277	Rock2	Zkscan3	Grk6			Psd3	Sik1
Dock4	Pqlc3	Zscan26	Pdlim7			Atp6v1b2	Brd4
Immp2l	Pdia6	Zkscan8	Fam193b			Gatad2a	Akap8
Pnpla8	Nol10	Zfp322a	B4galt7			Sugp2	Wiz
Stxbp6	Odc1	Hist1h2be	B230219D22Rik			Gdf15	Zfp871
Prkd1	3110053B16Rik	Slc17a3	Pcbd2			Pgpep1	Zfp799
G2e3	Itgb1bp1	Carmil1	H2afy			Jak3	Hnrnpm
Scfd1	Cpsf3	Cmah	Slc25a48			Tpm4	Rab11b
Strn3	Adam17	Ripor2	Smad5			Rab8a	Ndufa7
Ap4s1	Ywhaq	Gmnn	Trpc7			Eps15l1	Tapbp
Heatr5a	9030624G23Rik	BC005537	Spock1			Hmox1	Vps52
Nubpl	Taf1b	Cdkal1	Ubqln1			Otud4	H2-K1
Gm47431	Grhl1	E2f3	Hnrnpk			Elmod2	Brd2
Arhgap5	Klf11	Dusp22	Rmi1			Gipc1	H2-DMa
Npas3	Rrm2	Irf4	Agtpbp1			Pkn1	H2-DMb2
1700104L18Rik	Kidins220	Exoc2	Naa35			Ddx39	Psmb9
Sptssa	Id2	Gmds	Isca1			Prkaca	Psmb8
Eapp	Rnf144a	Wrnip1	Tut7			Nacc1	H2-Ob
Snx6	Rsad2	Serpinb9	Dapk1			Calr	H2-Ab1
Baz1a	Rps7	Serpinb6a	4930486L24Rik			Trir	H2-Aa
Srp54c	Adi1	Ripk1	Zfp808			Wdr83os	H2-Eb1
Ppp2r3c	Trappc12	Psmg4	Gm3604			N4bp1	H2-Eb2
1110008L16Rik	Eipr1	Cdyl	Gm49359			Cyld	Pbx2
Psma6	Myt1l	Lyrm4	6720489N17Rik			Fto	Rnf5
Nfkbia	Acp1	Fars2	Platr25			Slc12a3	Agpat1
Ralgapa1	Dld	Ly86	2010111I01Rik			Usb1	Atf6b
Brms1l	Dus4l	Rreb1	Fancc			Tk2	Lsm2
Mbip	Cog5	Ssr1	Ptch1			Rrad	Vwa7
Prps1l3	Hbp1	Cage1	Ercc6l2			Cbfb	Clic1
Mipol1	Pik3cg	Riok1	Zfp367			Lrrc29	Csnk2b
Sec23a	Nampt	Snrnp48	Mfsd14b			Ctcf	Bag6
Trappc6b	Sypl	Txndc5	Zfp369			Chtf8	Prrc2a
Pnn	Atxn7l1	Eef1e1	Ptdss1			Cyb5b	Ddx39b
Mia2	Atxn7l1os1	Slc35b3	Zfp458			Nfat5	H2-D1
Fbxo33	Twist1	Tmem14c	Zfp595			Ap1g1	Tubb5
Lrfn5	Hdac9	Nedd9	Zfp953			Phlpp2	Nrm
Klhl28	Snx13	Tmem170b	Gm26965			Pdpr	Ppp1r18
Prpf39	Tspan13	Hivep1	Zfp748			Glg1	Atat1
Fancm	Bzw2	Gfod1	Zfp729b			Znrf1	Prr3
Mis18bp1	Ankmy2	Nol7	Zfp729a			Adat1	Trim26
Mdga2	Ifrd1	Ranbp9	Zfp738			Gse1	Ppp1r11
Klhdc1	Zfp277	Cd83	Adcy2			Irf8	Znrd1
Nemf	Immp2l	Jarid2	Tent4a			Slc7a5	Gabbr1
Arf6	Dnajb9	Dtnbp1	Nsun2			Cbfa2t3	Cenpq
5830428M24Rik	Pnpla8	Mylip	Med10			Ankrd11	Tnfrsf21
Atp5s	G2e3	Atxn1	Ice1			Tcf25	Hsp90ab1
Map4k5	Scfd1	Cap2	Mrpl36			Afg3l1	Slc29a1
Sav1	Strn3	Nup153	Lpcat1			Urb2	Gtpbp2
Nin	Hectd1	Kif13a	Clptm1l			Irf2bp2	Polh
Tmx1	Heatr5a	Dek	Slc12a7			Tomm20	Polr1c
Actr10	Nubpl	Zfp169	Trip13			Itgb1	Yipf3
Psma3	Gm47431	Phf2	Exoc3			Tmem123	Srf
3110056K07Rik	Npas3	Fam120a	Pdcd6			Birc3	Klc4
Arid4a	Egln3	Card19	Sdha			Sesn3	Klhdc3
2700049A03Rik	Sptssa	Susd3	Ccdc127			Ankrd49	Bicral
Jkamp	Eapp	Fgd3	Zfp825			Mre11a	Ubr2
Rtn1	Snx6	Bicd2	Erap1			Zfp26	Ccnd3
Pcnx4	Cfl2	Ippk	Cast			Dnmt1	Bysl
Dhrs7	Baz1a	Cenpp	Ell2			Raver1	Med20
Ppm1a	2700097O09Rik	Iars	Arsk			Ilf3	Tomm6
Gm26709	Srp54c	Fbxw17	Mctp1			Anln	Foxp4
Mnat1	1110008L16Rik	Spin1	Slf1			Snx19	Nfya
Slc38a6	Psma6	Cks2	2210408I21Rik			Fli1	Unc5cl
D830013O20Rik	Nfkbia	Secisbp2	Fam172a			Ets1	Rftn1
Hif1a	Ralgapa1	Sema4d	Adgrv1			Tirap	Tbc1d5
Snapc1	Brms1l	Syk	Lysmd3			Stt3a	Satb1
Ppp2r5e	Mbip	Auh	Mblac2			Ubash3b	Sgo1
Wdr89	Slc25a21	Nfil3	Cetn3			Sorl1	Sh3gl1
Mthfd1	Prps1l3	Ror2	Mef2c			Tbcel	Chaf1a
Zbtb25	Mipol1	Sptlc1	Tmem161b			Arhgef12	Uhrf1
Zbtb1	Sec23a	Hrh2	Ccnh			Cbl	Mllt1
Plekhg3	Trappc6b	Thoc3	Rasa1			Hinfp	Khsrp
Churc1	Pnn	Simc1	Cox7c			Hyou1	Pja2
Fntb	Mia2	4833439L19Rik	Edil3			Ddx6	Man2a1
Max	Fbxo33	Faf2	Xrcc4			Arcn1	Vapa
Fut8	Lrfn5	Unc5a	Tmem167			Ube4a	Ralbp1
Gphn	Klhl28	Uimc1	Atg10			Pcsk7	Twsg1
Mpp5	Togaram1	Zfp346	Ssbp2			Sidt2	Zbtb14
Eif2s1	Prpf39	Mxd3	Msh3			Nxpe2	Tgif1
Tmem229b	Fkbp3	Lman2	Dhfr			Rexo2	Myl12b
Pigh	Fancm	Rgs14	Zfyve16			Rbm7	Myl12a
Vti1b	Mis18bp1	Grk6	Serinc5			Pou2af1	Lpin2
Rdh11	Rpl36al	Pdlim7	Tent2			Rdx	Lbh
Rdh12	9330151L19Rik	Fam193b	Homer1			Wdr61	Lclat1
Zfyve26	Pole2	B4galt7	Jmy			Hmg20a	Memo1
Rad51b	Nemf	Txndc15	Arsb			1700017B05Rik	Dpy30
9430078K24Rik	Arf6	Pcbd2	Ap3b1			Scamp2	Spast
Zfp36l1	5830428M24Rik	H2afy	Wdr41			Ulk3	Yipf4
2310015A10Rik	Atp5s	Smad5	Zbed3			Csk	Birc6
Actn1	Cdkl1	Spock1	F2rl1			Pml	Rasgrp3
Dcaf5	Map4k5	Idnk	F2r			Nptn	Fam98a
Exd2	Sav1	Ubqln1	Poc5			Arih1	Strn
Erh	Nin	Hnrnpk	Polk			Pkm	Eif2ak2
Slc39a9	Tmx1	Rmi1	Col4a3bp			Tle3	Cebpz
Susd6	Frmd6	Agtpbp1	Hmgcr			Rplp1	Prkd3
Srsf5	Actr10	Naa35	Nsa2			Fem1b	Atl2
Cox16	Psma3	Golm1	Gfm2			Smad3	Sos1
Synj2bp	3110056K07Rik	Isca1	Hexb			Map2k1	Eml4
Med6	Arid4a	Tut7	Utp15			Rab11a	Mta3
Map3k9	Timm9	Dapk1	Btf3			Hacd3	Zfp36l2
Pcnx	2700049A03Rik	Zfp808	Tmem171			Pclaf	Thada
Sipa1l1	Gm40438	Gm3604	Fcho2			Usp3	Ppm1b
Dpf3	Jkamp	Gm49359	Tnpo1			Rab8b	Prkce
Rbm25	Rtn1	6720489N17Rik	Ptcd2			Tpm1	Rhoq
Psen1	Pcnx4	Platr25	Mrps27			Ccnb2	Ttc7
Numb	Ppm1a	2010111I01Rik	Mccc2			Mindy2	Calm2
Elmsan1	Mnat1	Fancc	Bdp1			Polr2m	Foxn2
Zfp410	Slc38a6	Ptch1	Smn1			Tcf12	Cul2
Entpd5	Hif1a	Ercc6l2	Naip6			Zfp280d	Mtpap
Lin52	Gm15283	Slc35d2	Gtf2h2			Mns1	Kif5b
Vsx2	Snapc1	Zfp367	Rad17			Rfx7	Rab18
Npc2	Kcnh5	Habp4	Ccdc125			Rsl24d1	Wac
Isca2	Ppp2r5e	Mfsd14b	Cdk7			Arpp19	Ccny
Arel1	Wdr89	Zfp369	Cenph			Gclc	Usp14
Ylpm1	Sgpp1	Mterf3	Ccnb1			Eef1a1	Mib1
Dlst	Mthfd1	Ptdss1	Slc30a5			Tmem30a	Riok3
Eif2b2	Zbtb25	Zfp712	Pik3r1			Phip	Ss18
Nek9	Zbtb1	Zfp708	Cd180			Syncrip	Mapre2
Tmed10	Hspa2	Zfp455	Mast4			Tbc1d2b	Zfp397
Batf	Gm10451	Zfp595	Srek1			U2surp	Galnt1
Erg28	Churc1	Zfp953	Erbin			Xrn1	Rprd1a
Ttll5	Fntb	Zfp429	Nln			Slc25a36	Elp2
Gpatch2l	Max	Zfp58	Trappc13			Rad54l2	Slc25a46
Cipc	Fut8	Zfp729a	Trim23			Gnai2	Sap130
Pomt2	Gphn	Zfp738	Ppwd1			Ip6k1	Ammecr1l
Tmed8	Atp6v1d	Mtrr	Cenpk			Rhoa	Iws1
Sptlc2	Eif2s1	Adcy2	Cwc27			Qrich1	Map3k2
Alkbh1	Tmem229b	Tent4a	Ipo11			Shisa5	Ercc3
Slirp	Vti1b	Nsun2	Kif2a			Cdc25a	Bin1
Snw1	Zfyve26	Med10	Smim15			Smarcc1	Wdr36
Adck1	Rad51b	Ice1	Ndufaf2			Epm2aip1	Stard4
4930544I03Rik	9430078K24Rik	Lpcat1	Depdc1b			Pdcd6ip	Brd8
Gm26512	Zfp36l1	Clptm1l	Pde4d			Cmtm6	Kif20a
Cep128	2310015A10Rik	Trip13	Rab3c			Stt3b	Cdc23
Gtf2a1	Actn1	Brd9	Gpbp1			Tgfbr2	Fam53c
Sel1l	Dcaf5	Exoc3	Mier3			Azi2	Egr1
Galc	Exd2	Pdcd6	Map3k1			Oxsr1	Etf1
Gpr65	Slc39a9	Sdha	Il31ra			Wdr48	Hspa9
Zc3h14	Susd6	Ccdc127	Slc38a9			Csrnp1	Matr3
Eml5	Srsf5	Zfp825	Plpp1			Ctnnb1	Paip2
Foxn3	Cox16	Erap1	Mtrex			Trak1	Mzb1
Gm19951	Gm20498	Cast	Arl15			Nktr	Ube2d2a
Efcab11	Synj2bp	Ell2	Ndufs4			Zfp445	Cxxc5
Tdp1	Med6	Rfesd	Mrps30			Zdhhc3	Cystm1
Psmc1	Pcnx	Mctp1	Nnt			Lars2	Ankhd1
Nrde2	Sipa1l1	Slf1	Paip1			Limd1	Eif4ebp3
Calm1	Rgs6	2210408I21Rik	4833420G17Rik			Lztfl1	Slc35a4
Ttc7b	Dpf3	Fam172a	Hmgcs1			Clcn5	Ik
Rps6ka5	Dcaf4	Lysmd3	Zfp131			Gpkow	Zmat2
Ccdc88c	Zfyve1	Polr3g	Abhd6			Tfe3	Pcdhga1
Ppp4r3a	Rbm25	Mblac2	Pxk			Otud5	Diaph1
D130020L05Rik	Psen1	Cetn3	Pdhb			Ftsj1	Rnf14
Fbln5	Numb	Mef2c	Fhit			Cybb	Gnpda1
Trip11	Dnal1	Tmem161b	Cadps			Mid1ip1	Ndfip1
Atxn3	Elmsan1	Rasa1	Thoc7			Med14	Arhgap26
Ndufb1-ps	Ptgr2	Edil3	Atxn7			Kdm6a	Nr3c1
Cpsf2	Zfp410	Vcan	Psmd6			Slc9a7	Lars
Slc24a4	Entpd5	Xrcc4	Slc4a7			Rp2	Rbm27
Rin3	Lin52	Atg10	Ngly1			Jade3	Tcerg1
Lgmn	Vsx2	Ssbp2	Top2b			Araf	Dcp2
Golga5	Npc2	Zcchc9	Thrb			Elk1	Ythdc2
Itpk1	Isca2	Msh3	Ube2e1			C330007P06Rik	Pggt1b
Btbd7	Arel1	Dhfr	Gng2			Sept6	Fem1c
Otub2	Fcf1	Serinc5	Saysd1			Rpl39	Tmed7
Ddx24	Ylpm1	Tent2	Fam149b			Thoc2	Eif1a
Ifi27	Dlst	Homer1	Mrps16			Xiap	Commd10
Ifi27l2a	Eif2b2	Jmy	Anxa7			Sash3	Eno1b
Dicer1	Nek9	Arsb	Mss51			Zdhhc9	Dmxl1
Syne3	Tmed10	Ap3b1	Ppp3cb			Elf4	Tnfaip8
Glrx5	Batf	Tbca	Sec24c			Zfp280c	Snx2
Gm2721	Erg28	Zbed3	Fut11			Rap2c	Zfp608
Atg2b	Ttll5	Aggf1	Zswim8			Phf6	Gramd3
Papola	Gpatch2l	F2rl1	Vcl			Fam122b	Lmnb1
Vrk1	Angel1	Poc5	Adk			Arhgef6	Prrc1
Setd3	Cipc	Polk	Kat6b			Fmr1	Slc12a2
Ccnk	Pomt2	Col4a3bp	Samd8			Ids	Isoc1
Evl	Gstz1	Hmgcr	Vdac2			Mtmr1	Smim3
Yy1	Tmed8	Hexb	Lrmda			Bcap31	Dctn4
Wars	Vipas39	Utp15	Polr3a			Irak1	Ndst1
Wdr25	Ahsa1	Ankra2	Rps24			Mecp2	Cd74
Mirg	Sptlc2	Btf3	Zmiz1			Emd	Tcof1
Ppp2r5c	Alkbh1	Fcho2	Anxa11			Atp6ap1	Csnk1a1
Hsp90aa1	Nrxn3	Tnpo1	Slmap			Gdi1	Txnl1
Wdr20	Gm26512	Ptcd2	Dennd6a			Ikbkg	Nars
Zfp839	Cep128	Mrps27	Arf4			Fundc2	Malt1
Tecpr2	Gtf2a1	Mccc2	Appl1			Mtcp1	Lman1
Rcor1	Ston2	Bdp1	Arhgef3			5430427O19Rik	Seh1l
Traf3	Sel1l	Naip2	Erc2			Zc4h2	Fam210a
Cdc42bpb	Gpr65	Naip6	Cacna1d			Msn	Tcf4
Eif5	Kcnk10	Gtf2h2	Tkt			Yipf6	Mbd2
Mark3	Zc3h14	Marveld2	Prkcd			Il2rg	Mex3c
Klc1	Foxn3	Cdk7	Rft1			Nono	Me2
Ppp1r13b	Gm19951	Cenph	Tmem110			Ogt	Cxxc1
Inf2	Efcab11	Ccnb1	Glt8d1			Pbdc1	BC031181
Akt1	Tdp1	Slc30a5	Gnl3			Atrx	Smad7
Cep170b	Calm1	Pik3r1	Pbrm1			Magt1	Smad2
Pld4	Ttc7b	Cd180	Nt5dc2			Pgk1	Ier3ip1
Cdca4	Rps6ka5	Mast4	Nisch			P2ry10	Pias2
Gpr132	Ccdc88c	Srek1	Phf7			Brwd3	8030462N17Rik
Jag2	Ppp4r3a	Erbin	Capn7			Sh3bgrl	Atp5a1
Brf1	Fbln5	Nln	Sh3bp5			Btk	Slc14a1
Pacs2	Trip11	Trappc13	Mettl6			Hnrnph2	Adnp2
Mta1	Atxn3	Trim23	Eaf1			Slc25a53	Gm16286
Tedc1	Ndufb1-ps	Ppwd1	Ankrd28			Prps1	Pqlc1
Zfp386	Cpsf2	Cenpk	Galnt15			Tsc22d3	Nfatc1
Esyt2	Slc24a4	Cwc27	Timm23			Acsl4	Mbp
Ncapg2	Rin3	Srek1ip1	Parg			Ammecr1	Tshz1
Rapgef5	Lgmn	Ipo11	Wdfy4			Apex2	Cndp2
Cdca7l	Golga5	Dimt1	Mapk8			Smc1a	Cyb5a
Gdi2	Itpk1	Kif2a	Shld2			Kdm5c	Tmx3
Fam208b	Tmem251	Ndufaf2	Glud1			Kantr	Ppp6r3
Asb13	Ubr7	Ercc8	Bmpr1a			Acot9	1810055G02Rik
Net1	Btbd7	Depdc1b	Ldb3			Rps6ka3	Ndufs8
Pitrm1	Ddx24	Pde4d	Wapl			Eif1ax	Unc93b1
Pfkp	Serpina3g	Gpbp1	Ccser2			Sh3kbp1	Cdk2ap2
Gm9742	Dicer1	Mier3	Ghitm			Rbbp7	Aip
Wdr37	Syne3	Map3k1	Tspan14			Zrsr2	Coro1b
Idi1	Glrx5	Il6st	Txndc16			Mospd2	Ptprcap
Gtpbp4	Atg2b	Il31ra	Ero1l			Tmsb4x	Ppp1ca
Larp4b	Papola	Slc38a9	Psmc6			Prps2	Pold4
Dip2c	Vrk1	Plpp1	Ddhd1				Grk2
Zmynd11	Setd3	Mtrex	Cnih1				Kdm2a
Ryr2	Ccnk	Arl15	Gmfb				Rbm4b
Mtr	Evl	Ndufs4	Wdhd1				Rbm4
Heatr1	Gm33682	Emb	Socs4				Rbm14
Lgals8	Yy1	Nnt	Mapk1ip1l				Rab1b
Edaradd	Wars	Paip1	Dlgap5				Pacs1
Ero1lb	Wdr25	4833420G17Rik	Fbxo34				Sf3b2
Gpr137b-ps	Begain	Hmgcs1	Ktn1				Banf1
Lyst	Ppp2r5c	Nim1k	Exoc5				Eif1ad
B3galnt2	Dync1h1	Zfp131	Ap5m1				AI837181
Tbce	Hsp90aa1	Abhd6	Naa30				Cfl1
Ggps1	Wdr20	Pxk	Ttc5				Rela
Arid4b	Cinp	Fhit	Parp2				Pcnx3
Psma2	Tecpr2	3830406C13Rik	Apex1				Frmd8
Cdk13	Rcor1	Cadps	Pip4p1				Dpf2
Rala	Traf3	Thoc7	Hnrnpc				Capn1
Pou6f2	Eif5	Atxn7	Rpgrip1				Syvn1
Vps41	Mark3	Psmd6	Supt16				Cdca5
Stard3nl	Apopt1	Slc4a7	Chd8				Snx15
Elmo1	Klc1	Ngly1	Dad1				Ehd1
Trim27	Xrcc3	Top2b	Oxa1l				Map4k2
Zkscan3	Ppp1r13b	Ube2e1	Lrp10				Sf1
Zscan26	Inf2	Gng2	Prmt5				Nrxn2
Zkscan8	Akt1	Kcnk5	Acin1				Fermt3
Gm11292	Cep170b	Ecd	Slc7a8				Stip1
4930557F10Rik	Pld4	Fam149b	Ngdn				Otub1
Zfp322a	Cdca4	Anxa7	Zfhx2				Cox8a
C230035I16Rik	Gpr132	Mss51	Pck2				Naa40
Gm11335	Jag2	Ppp3cb	Dcaf11				Mark2
Hist1h2be	Pacs2	Sec24c	Tm9sf1				Rtn3
Slc17a3	Mta1	Chchd1	Nedd8				Atl3
Carmil1	Crip1	Zswim8	Nop9				Slc3a2
Cmah	Tedc1	Camk2g	Khnyn				Nxf1
Ripor2	Zfp386	Vcl	Cenpj				Tmem179b
Gmnn	Esyt2	Ap3m1	Mphosph8				Polr2g
BC005537	Ncapg2	Adk	Pspc1				Ttc9c
2610307P16Rik	Ptprn2	Kat6b	Zmym5				Hnrnpul2
Cdkal1	Rapgef5	Samd8	Zmym2				Ubxn1
E2f3	Cdca7l	Vdac2	Cryl1				Lbhd1
Dusp22	Sp4	Lrmda	Xpo4				Ints5
Irf4	Gdi2	Polr3a	Lats2				Ganab
Exoc2	Fam208b	Rps24	Ska3				Eml3
Gmds	Net1	Zmiz1	Zdhhc20				Mta2
Wrnip1	Gm5444	Anxa11	Micu2				Ahnak
Serpinb9	Klf6	Slmap	Rcbtb1				Incenp
Serpinb6a	Pitrm1	Dennd6a	Phf11b				Fth1
Ripk1	Pfkp	Arf4	Setdb2				Fen1
Psmg4	Wdr37	Appl1	Cab39l				Tmem258
Prpf4b	Gtpbp4	Arhgef3	Cdadc1				Sdhaf2
Cdyl	Larp4b	Erc2	Atp8a2				Cpsf7
Lyrm4	Dip2c	Cacna2d3	Gm49336				Tmem216
Fars2	Zmynd11	Cacna1d	Mtmr6				Tkfc
Ly86	Mtr	Dcp1a	Sacs				Ddb1
Rreb1	Heatr1	Tkt	Kpna3				Vps37c
Ssr1	Edaradd	Prkcd	Rnaseh2b				Tmem109
Cage1	Ero1lb	Rft1	Serpine3				Prpf19
Riok1	Nid1	Tmem110	Ints6				Ccdc86
Snrnp48	Lyst	Glt8d1	Wdfy2				Ms4a1
Txndc5	B3galnt2	Gnl3	Fdft1				Ms4a6c
Eef1e1	Tbce	Pbrm1	Blk				Patl1
Slc35b3	Ggps1	Nisch	Pinx1				Fam111a
A730081D07Rik	Arid4b	Capn7	Msra				Zfp91
Tmem14c	Psma2	Sh3bp5	Hmbox1				Lpxn
Nedd9	B230303A05Rik	Mettl6	Ints9				Tle4
Tmem170b	Cdk13	Eaf1	Zfp395				Psat1
Hivep1	Rala	Btd	Elp3				Gnaq
Gfod1	Yae1d1	Ankrd28	Pbk				Ostf1
Nol7	Vps41	Oxnad1	Esco2				Dock8
Ranbp9	Amph	Ncoa4	Ccdc25				Smarca2
Cd83	Gm31887	Timm23	Ptk2b				Rfx3
Jarid2	Stard3nl	Parg	Trim35				4430402I18Rik
Dtnbp1	Elmo1	Wdfy4	Dpysl2				Cdc37l1
Mylip	Gm32036	Mapk8	Ppp2r2a				Ak3
Atxn1	Trim27	Shld2	Cdca2				Rcl1
Cap2	Zkscan3	Glud1	Kctd9				Cd274
Fam8a1	Zscan26	Bmpr1a	Slc25a37				Ric1
Nup153	Zkscan8	Wapl	Chmp7				Ermp1
Kif13a	Gm11292	Ccser2	Rhobtb2				Atad1
Dek	4930557F10Rik	Ghitm	Pebp4				Pten
Zfp169	Gm11335	Tspan14	Egr3				Ifit1
Phf2	Hist1h2be	Txndc16	Ccar2				Pank1
Phf2os1	Hist1h2bc	Ero1l	Pdlim2				March5
Fam120a	Slc17a3	Psmc6	Ppp3cc				Ide
Card19	Carmil1	Styx	Xpo7				Kif11
Susd3	Cmah	Ddhd1	Fndc3a				Hhex
Fgd3	Ripor2	Cdkn3	Rcbtb2				Hells
Bicd2	Gmnn	Gmfb	Rb1				Aldh18a1
Ippk	BC005537	Cgrrf1	Itm2b				Blnk
Cenpp	Cdkal1	Gch1	Sucla2				Tm9sf3
Iars	E2f3	Wdhd1	Lrch1				Pik3ap1
Fbxw17	Dusp22	Dlgap5	Rubcnl				Lcor
Spin1	Irf4	Fbxo34	Lcp1				Arhgap19
Cks2	Exoc2	Ktn1	Cog3				Exosc1
Secisbp2	Foxf2	Tmem260	Slc25a30				Zdhhc16
Sema4d	Gmds	Exoc5	Tpt1				Hps1
Syk	Serpinb1a	Ap5m1	Gtf2f2				Got1
Auh	Serpinb6a	Naa30	Nufip1				Entpd7
Nfil3	Ripk1	Ttc5	Tsc22d1				Dnmbp
Ror2	Pxdc1	Parp2	Enox1				Erlin1
Sptlc1	Prpf4b	Tep1	Epsti1				Scd2
Hrh2	Cdyl	Osgep	Naa16				Scd1
Thoc3	Lyrm4	Apex1	Elf1				Ndufb8
Simc1	Fars2	Pip4p1	Sugt1				Hif1an
4833439L19Rik	Ly86	Hnrnpc	Pcdh8				Pax2
Faf2	Rreb1	Rpgrip1	Olfm4				Slf2
Unc5a	Ssr1	Supt16	Diaph3				Sfxn3
Uimc1	Riok1	Chd8	Tdrd3				Mgea5
Zfp346	Snrnp48	Dad1	Pcdh9				Pprc1
Mxd3	Txndc5	Abhd4	Mzt1				Nfkb2
Lman2	Eef1e1	Slc7a7	Bora				Actr1a
Rgs14	Slc35b3	Lrp10	Uchl3				Sufu
Grk6	Ofcc1	Prmt5	Cln5				Trim8
Pdlim7	Pak1ip1	4931414P19Rik	Fbxl3				Borcs7
Fam193b	Nedd9	Acin1	Mycbp2				Calhm2
B4galt7	Tmem170b	Slc7a8	Slain1				Sh3pxd2a
B230219D22Rik	Hivep1	Ngdn	Rnf219				Slk
Txndc15	Nol7	Pck2	Rbm26				Gsto1
Pcbd2	Ranbp9	Psme1	Ndfip2				Xpnpep1
H2afy	Mcur1	Tm9sf1	Gpc5				Add3
Smad5	Cd83	Tssk4	Gpc6				Mxi1
Spock1	Jarid2	Gmpr2	Tgds				Smndc1
Idnk	Dtnbp1	Nop9	Abcc4				Pdcd4
Ubqln1	Mylip	Khnyn	Dnajc3				Shoc2
Hnrnpk	Atxn1	Cenpj	Hs6st3				Acsl5
Rmi1	Nup153	Pspc1	Mbnl2				Zdhhc6
Agtpbp1	Dek	Zmym5	Ipo5				Vti1a
Naa35	Zfp169	Zmym2	Stk24				Fam160b1
Golm1	Phf2	Cryl1	Dock9				Pdzd8
Isca1	Fam120a	Xpo4	Ubac2				Cacul1
Tut7	Fam120aos	Lats2	Gpr18				Eif3a
Dapk1	Wnk2	Ska3	Gpr183				Prdx3
Gm7240	Ninj1	Zdhhc20	Tm9sf2				Zfp950
Zfp808	Card19	Micu2	Clybl				Fam107b
Gm3604	Susd3	Rcbtb1	Pcca				Sephs1
Gm49359	Fgd3	Phf11a	Ggact				Mcm10
6720489N17Rik	Bicd2	Phf11b	Itgbl1				Camk1d
Platr25	Ippk	Phf11c	Fgf14				Nudt5
2010111I01Rik	Cenpp	Setdb2	Selenop				Upf2
Gm16907	Iars	Cab39l	Fbxo4				Usp6nl
Fancc	Spin1	Cdadc1	AW549877				Celf2
Ptch1	Secisbp2	Atp8a2	Oxct1				Taf3
Ercc6l2	Sema4d	Gm49336	Rpl37				Pfkfb3
Slc35d2	Syk	Mtmr6	Prkaa1				Il2ra
Zfp367	Auh	Spata13	Ttc33				Rsu1
Habp4	Nfil3	Mipep	Ptger4				Vim
Mfsd14b	Sptlc1	Sacs	Rictor				St8sia6
Zfp369	Sfxn1	Kpna3	Wdr70				Stam
Mterf3	Cplx2	Rnaseh2b	Nup155				Arl5b
Ptdss1	Simc1	Ints6	Nipbl				Dnajc1
Zfp712	4833439L19Rik	Wdfy2	Lmbrd2				Bmi1
Zfp708	Nop16	Fdft1	Brix1				Apbb1ip
Zfp455	Higd2a	Blk	Rad1				Abi1
Zfp595	Cltb	Pinx1	Sub1				Yme1l1
Zfp953	Faf2	Msra	Zfr				Psd4
Zfp429	Rnf44	Hmbox1	Mtmr12				Ehmt1
Zfp58	Unc5a	Zfp395	Golph3				Zmynd19
Zfp729a	Uimc1	Elp3	Drosha				Ssna1
Zfp738	Zfp346	Pbk	Myo10				Traf2
Mtrr	Prelid1	Esco2	Zfp622				Entr1
Adcy2	Lman2	Ccdc25	Ank				Pmpca
Tent4a	Grk6	Ptk2b	Otulin				Notch1
Nsun2	Dbn1	Dpysl2	Ctnnd2				Med22
Med10	Pdlim7	Ppp2r2a	Ankrd33b				Surf4
Ice1	Fam193b	Cdca2	March6				Vav2
Gm47902	Tmed9	Kctd9	Cct5				Brd3
Lpcat1	B4galt7	Slc25a37	Sema5a				Wdr5
Clptm1l	B230219D22Rik	Gm16867	Sdc2				Mrps2
Trip13	Pcbd2	Rhobtb2	Cpq				Gtf3c5
Brd9	H2afy	Bin3	Mtdh				Gfi1b
Exoc3	Slc25a48	Ppp3cc	Rpl30				Rapgef1
Pdcd6	Smad5	Reep4	Pop1				Cercam
Sdha	Trpc7	Xpo7	Nipal2				Odf2
Ccdc127	Spock1	Fndc3a	Stk3				Sptan1
Zfp825	Ubqln1	Rcbtb2	Cox6c				Set
Gm46430	Hnrnpk	Rb1	Spag1				Zer1
Erap1	Rmi1	Itm2b	Pabpc1				Tbc1d13
Cast	Agtpbp1	Sucla2	Ywhaz				Ptpa
Ell2	Naa35	Esd	Rrm2b				Fnbp1
Rfesd	Isca1	Lrch1	Azin1				Abl1
Mctp1	Tut7	Rubcnl	Dcaf13				Fam78a
Slf1	Dapk1	Lcp1	Rims2				Prrc2b
2210408I21Rik	4930486L24Rik	Cog3	Lrp12				Swi5
Fam172a	Gm7240	Slc25a30	Oxr1				1110008P14Rik
Lysmd3	Gm3325	Tpt1	Rspo2				Ptges2
Polr3g	Zfp808	Gtf2f2	Eif3e				Fam102a
Mblac2	Gm3604	Gpalpp1	Emc2				Dpm2
Cetn3	Gm49359	Nufip1	Nudcd1				Fpgs
Mef2c	6720489N17Rik	Dnajc15	Csmd3				Sh2d3c
Gm26803	Platr25	Epsti1	Trps1				Slc2a8
Tmem161b	2010111I01Rik	Naa16	Eif3h				Zbtb34
Rasa1	Fancc	Wbp4	Rad21				Pbx3
Edil3	Ptch1	Elf1	Med30				Mapkap1
Vcan	Ercc6l2	Sugt1	Ext1				Gapvd1
Xrcc4	Zfp367	Pcdh8	Taf2				Hspa5
Atg10	Cntnap3	Diaph3	Col14a1				Psmd5
Ssbp2	Mfsd14b	Tdrd3	Mtbp				Phf19
Zcchc9	Zfp369	Pcdh9	Slc22a22				Traf1
Msh3	Uqcrb	Klhl1	Zhx2				Rab14
Dhfr	Ptdss1	Mzt1	Derl1				Ggta1
C030017D09Rik	Zfp458	Bora	Tbc1d31				Ndufa8
Zfyve16	Zfp595	Commd6	9130401M01Rik				Pdcl
Serinc5	Zfp953	Uchl3	Zhx1				Rc3h2
Tent2	Zfp58	Lmo7	Fbxo32				Zbtb6
Homer1	Gm26965	Cln5	Fam91a1				Rabgap1
Jmy	Zfp748	Fbxl3	Rnf139				Dennd1a
Arsb	Zfp729b	Mycbp2	Tatdn1				Golga1
Ap3b1	Zfp729a	Slain1	Ndufb9				Ppp6c
Tbca	Zfp738	Pou4f1	Mtss1				Kynu
Zbed3	Adcy2	Rbm26	Sqle				Zeb2
Aggf1	Tent4a	Ndfip2	Nsmce2				Orc4
F2rl1	Nsun2	Gpc5	Fam84b				Rif1
Poc5	Med10	Gpc6	Myc				Arl5a
Polk	1700084F23Rik	Tgds	Fam49b				Prpf40a
Col4a3bp	Ice1	Gpr180	Asap1				Arl6ip6
Hmgcr	Mrpl36	Abcc4	Efr3a				Gpd2
Gfm2	Lpcat1	Dnajc3	Sla				Cytip
Hexb	Clptm1l	Mbnl2	St3gal1				Rbms1
Utp15	Slc12a7	Rap2a	Zfat				Tank
Ankra2	Trip13	Ipo5	Trappc9				Psmd14
Btf3	Exoc3	Stk24	Ago2				Gca
Gm9828	Pdcd6	Dock9	Dennd3				Stk39
Fcho2	Sdha	Ubac2	Ptp4a3				Cers6
Tnpo1	Ccdc127	Gpr18	Ly6d				Spc25
Ptcd2	Zfp825	Gpr183	Ly6e				Ppig
Mrps27	Erap1	Tm9sf2	Ly6a				Ssb
Mccc2	Cast	Clybl	Zc3h3				Ubr3
Bdp1	Ell2	Pcca	Eef1d				Gorasp2
Naip2	Glrx	Ggact	Fam83h				Tlk1
Naip6	Arsk	Fgf14	Puf60				Mettl8
Gtf2h2	Mctp1	Fbxo4	Plec				Dync1i2
Marveld2	Slf1	AW549877	Parp10				Itga6
Cdk7	2210408I21Rik	Oxct1	Gpaa1				Map3k20
Cenph	Fam172a	Rpl37	Cyc1				Cdca7
Ccnb1	9330111N05Rik	Prkaa1	Sharpin				Sp3
Slc30a5	Adgrv1	Ttc33	Mroh1				Ola1
Pik3r1	Lysmd3	Ptger4	Bop1				Wipf1
Cd180	Mblac2	Rictor	Hsf1				Atf2
Mast4	Cetn3	Wdr70	Slc52a2				Lnpk
1700099I09Rik	Mef2c	Nup155	Vps28				Mtx2
Srek1	Tmem161b	Nipbl	Cyhr1				Hnrnpa3
Erbin	Ccnh	Skp2	Lrrc14				Agps
Nln	Rasa1	Lmbrd2	Rpl8				Plekha3
Trappc13	Cox7c	Spef2	1110038F14Rik				Itga4
Trim23	Edil3	Prlr	Mb				Itprid2
Ppwd1	Gm4117	Sub1	Myh9				Dnajc10
Cenpk	Xrcc4	Zfr	Txn2				Ctnnd1
Cwc27	Tmem167	Mtmr12	Eif3d				Med19
Srek1ip1	Rps23	Golph3	Ncf4				Ube2l6
Ipo11	Atg10	Pdzd2	Csf2rb				Ssrp1
Dimt1	Ssbp2	6030458C11Rik	Rac2				Tnks1bp1
Kif2a	Msh3	Drosha	Cyth4				Ptprj
Ndufaf2	Dhfr	Cdh12	Mfng				Nup160
Ercc8	Zfyve16	Myo10	Sh3bp1				Fnbp4
Depdc1b	Serinc5	Retreg1	Triobp				Mtch2
Pde4d	Tent2	Zfp622	Eif3l				Celf1
Gpbp1	Homer1	Otulin	Polr2f				Slc39a13
Mier3	Jmy	Ctnnd2	Tmem184b				Spi1
Map3k1	Arsb	Ankrd33b	Ddx17				Madd
Il6st	Ap3b1	March6	Gtpbp1				Ckap5
Il31ra	Wdr41	Cct5	Sun2				Arhgap1
Slc38a9	Zbed3	Sema5a	Dnal4				Atg13
Plpp1	F2rl1	Sdc2	Apobec3				Dgkz
Mtrex	F2r	Cpq	Cbx7				Phf21a
Arl15	Poc5	Mtdh	Rpl3				Mapk8ip1
Ndufs4	Polk	Rpl30	Tab1				Slc35c1
Emb	Col4a3bp	Pop1	Atf4				Trp53i11
Nnt	Hmgcr	Stk3	Cacna1i				Cd82
Paip1	Nsa2	Cox6c	Grap2				Api5
[truncated: 5,559 more rows]
